# Supplementary material for: Identification of Avramr1 from Phytophthora infestans using long read and cDNA pathogen‐enrichment sequencing (PenSeq)
Source: Mol Plant Pathol. 2020 Sep 15;21(11):1502–12. doi: 10.1111/mpp.12987 (PMC7548994; doi:10.1111/mpp.12987)
Supplement: Supplementary file 3 — TABLE S1 278 RxLR effectors from previously available effector libraries [file MPP-21-1502-s003.xlsx]

## Sheet: Sheet1
PITG ID	aka	CDS
PITG_00366		ATGCGCCTCGCCATGATCCTTCTTTCGATTCCACTATTTGTCTCTGGAAACGTGCTACATGTACCGACACAAGTGACGAAATCACACGCGGTCTCGCCAGATGCGCAGTTTGTCGTCGCCATGGGCAGAAGATCTTTGCGAACGAGTGGCGAAGCTAATGAAGAGAGAACCAGACTGAACACGCTGCTTCTCCTCGACGACGTCACTGAAGCAGAAATGTCATCAATAAAGAAACTAGCTTTGACGTTTGCGAAATTGGAAAATAGGAACGACGGAGCAGCTGACCTATTCAACATGCTACGTCGCCAAGGACATACGAAGGAAAGTGCAAGAAACGCCGGCAACCTATACACCAAATACCTTCAAAACCCTTCAGCATTTCATACTTAG
PITG_00582		ATGCTGCCGTACAAGACCCTGCTGCTCGCACTCGGCTTCTTCTTCACCGTGCAGTGCCATTTCTTTGCGTCAGCATCCTCCTTTGATATTGCCGACAACAACCAGAACGGTGTTCGGCTCCTGCGCTCACCTGAAAAGACGGATGAAGAAAGAGGTGCCGTGGACGCCCTAAAGAGCGAACTTTCCTTTATGAAGTTGAACTGGGCAGCAAGGAGCAAGATAACTCCGAAAGAGAAACTTGTTGCGAAGCAAGCCAAAGAAATGTCAAATACAAAGGAAAAGTTATCTAAGATTGAAGCGAAACTACAGGCAAAAGCAGTCAAGGCCGAGCAGAAAGTGAAGGATCAAGCGATCAAGGCAGAGCAGAATCTGAAAGCAAAAAATGAGAAAGCGGCTCAG…
PITG_00707		ATGCGTGTGAGCTACGTCCTCTTGGTGGCAGTAGCCACCCTCCTCATCACCTGCGACGTTGTGTCAGCGCAGCCGAGCACATTGTCCCTACCAGCTTCCGACGGCGCGATGATCGAAGACACCAACAACCAGCCGCTGCGATTGCTAGAGATAACGACAGCCGACGACGGTGAAGAGAGGATGGCCGAAGCGAGGCTGATGGACTCGGAGATCCTCGAAAAAATTGTCAACGATCACGCGTACGCCAAGCAGGTCTTCCGCAGCTGGCTACAGAACGGCCAAACCAAGGAAGACATCGAGAACCGACTGAAGACGCTGGGTCTGCTGACCAAGTATGGCAATGTCGTCAAACAGTACGCTCAGTACTTGACGGTTCTCGAAGAGAGATCTGCA
PITG_00774		ATGCGGCTGCTGTACGTTCTGATAGCGGCTGCAGCCTCCCTTCTCGCCAACATCGAAGCAACGACCTCTGCAGACAGTGCGAAGATGATCTCGGTGCAAGTGAGCAAGACAACCCGGAGGTTTCTAAGAAGTCCTAAACCCTACGAAAACAACGAGGAGGAAAGGGCTCCCACAAACATCCTTACGCTAGTTGACGACGCCGCAAAAGCCCTTCCGTCTGCTGATGAAGCCGCAAAAGTCCTCCCGACACTCGACGACTTGTTTAGGATCCAGAAGATGGATGAAGCGCCGAATACAAAGAAGGCGATGGAGATTGTCAAACCTCTTTTTGACAAAATGTCCTCGTATCCTAAGATCAAGGAGGCCGCTCTCAAAGAAATGGAAACGAACCAGAATCTG…
PITG_00821		ATGCGCCTTAGTTACATCCTCGTAGTGGTGATTGCAGTCACTCTACAGGCCTGCGTCTGTGCTACCCCCGTCATAAAAGAAGCGAACCAGGCCATGCTCGCTAATGGACCACTACCTAGCATCGTCAATACGGAGGGTGGGCGACTTTTGCGTGGCGTCAAGAAGCGTACAGCGGAGAGAGAAGTGCAGGAAGAGAGGATGTCTGGCGCGAAACTCAGCGAAAAGGGGAAACAATTCTTAAAATGGTTTTTTCGTGGCAGCGATACACGCGTTAAAGGCAGAAGCTGGAGATAA
PITG_01625		ATGGTGGCACTCGCGTCGGCGTTTGTCGCCGACCCGGTGATTGCTGCCGATAAGCCGCTCCCTTGGGATGGTCGCGCGTACGACCTGACCGTCGAGACGTTGCCGGAGAAGTACCTGACGCACATCCTGACCATGCGCAACAACGGCACGGACGGAAAGGTTTCGGACTACGTTTCAATCGACAAGGGTGGTCGCTTGCCCGCCTACAATGGTGACACGGGCGTCATCAACATTGGCGTGGACGCGAAGGCCATTTTCAAAACCCAGACTAATTTCCGACGCTCCGAACTCGTCCAGAATGTTGCCGCCAACACGAAGGGTTCAACCTTCTTTCGTACCAGTGTCATGAAAGAGGAGGCCTTCCTCAACCCGTACGCGTGGCAAATGGTCTTCCCGGAG…
PITG_01655		ATGGTCTTTGTAGTCTCATCGAGGACAGTCTTCCTGCCTTTGTTGCTTCTCTCAGTCGCTCGACACTTTGCGGACGCACACACATGGCTAGATTGCATTGACACGGATCGATCGAAATTGTACGACCAGAGCGCTTCGTATATTTTTGATGGTGCAGGCGGGAACGGATTTTGCGATGGCTACGGAGCAGGTTACCCCGGACGCGGTGACGGTAGCATTGGCACTGAATATACTCACAAGATGCTGAAAAACGAGGTCGAAGCTGGTATCCCAGTTTGCCAAGAGGTTGGTCCCAACACTTACTCGGATTGGCGTAAGCGACTTTCAGTTGCAGCGGGACAGACAGCGTACTTCGCGTATTTGCCTAATGGACACATCGTCAAGGACAAGAAGGGCGTT…
PITG_01659		ATGGTCACCATTGCATCCTCAACAATGGCCTTGGCGCCTCTCTTACTCTCAATGATGTCGCATAATACTGAGGCGCACTCCTGGATAGACTGCATCGACACCGACCGGTCCAAAATCTACGATCAAAGTGCATCCTACATTTTTGGCGGTGCCGGCGGAAACGGATTCTGCGGAGGCTATGGGGCGGGCTACCCGGGTCGCGGTGATATCGACATTGGCACCGGATACACGTACAAAATGCTGAAGAACGAGGTCGAGGCCGGAACACCCGTGTGCCAGAACGTTGGCGCTAACACGTACTCGGACTGGCGGAAACGGGTTTCAGTGGCGCCGGGTCAGACGGCGTACTTCGCGTATCTGCCGAATGGCCATATCGTTAAGGACAAGAAGGGTGTCGGC…
PITG_01934		ATGCGTCTTTATCAAATCTTAGTGGTGCTCTCGGCGACTCTCTTGTTTGCCGGGGAAGTATCTTCGATGTCTTCTGTCTCTACAAGCGTTGCTTCACCAACCCGACTGTTGAGAACTCACCACACGACCACTCAAGACAACACTGATTCCGAAGAAAGAAGTTTGACCCCTCAAAAGATGATGAGCATGATGAAGGACAAGATGACCACAGGCAAGTATGCTACCAAGTTGGGTATAAGCACGCAGCTTAAGACTATGACAACCCAGGAAACGGAGGGGCTTACTCAATATATGCAAAGCACTAAATACATAAAACTCCAAGCCTACAGCAACTTCTTGAACGAGATGGGGGAGACAAAGAAATTTGCGGACCTGGTGAAGGCGATTAAGGCGATGTGA
PITG_02294		ATGCCTGTGAAGGCGTGGGTGGCGCGCTTCTTGCGGCGGCACCTGTTGCTGGCGCTCTTCCTCTTGGTCAGCTCCATCATCTCAGCCATCGTATATGAAGTGACCGGTGGTGGCAAACCCAAGGCTTGGACGTATGATGCACCGCAGCTGAACAAAGTGGACCTCCAGGGCTCTGATCGTCCACAGACGCTCTGGACGGACGACGACTTCGAGTGTCTAGGCTGGCGGGCCACACACAATTGCGACCCGTACGGCCCTAGAGATGAATCCCGCGATCGCAAATGTGGCGAGCCAATGCCACGCACCAGTGGCTTCTGCGAGGTGCGCAACCGCACGAGTGGCGAGATCCTGCGCGTCATGTTGGCCACGTGCAAGAGCTGGCAATGGTATCTGGTACCA…
PITG_02387		ATGCGCCTCACGTATATCCTCGGAATGATACTTGCGGTCTCTTTCCGCACCAGCACGGCGATCCCTGTGACCGAGGAATACAACACCATTGATAACGGCGTTCCGCCTGATGTTATCTATGTGGTCCACGAAGATGGCGGGCGCATGTTGCGTCGCGTCGAGAAGCCCGCGTTCAACGGAGATGTAATCGAAGAAGAAAGAGTGTTCGGGGGTTTGACGCATTTCTTTAAGCAATTGCGCTCAGCTTCAAAGCTGAAACGCAACGGGGTCGATGCACTCATTTTTTACAGACAAGTGGCTGCAAATCTGAAAAAGGCACACAAGTGA
PITG_02860		ATGCGACTTGCTTTCCTCCTGCTTGCCGTTTCACACTTTATCTGCGGGAACGCACTACCAACAAACGTGAAGAGCTCGCCAGTGGTGTCGCCTGGTCTAATCCAGTCGTTTGACAATGCGCAGAAACCCGTCGTCATGAGCAGAAAACTTTTGCGCACTGATGAACGTTTGAGCGAAGCCAATGAAGAGAGAACCAAACTGAGTGAGCTGTTCCGTCTCGACGACGATGAAGTGGCGGCGATCAAGGAGCTATCTTCGATGTTCTCGGCATTCCTGCAGAAGAAGAGCCAGGCATTTGATGTATACGATGAAATATTTCGTTCGGGATATCCGATTGATACAGCCGCAAGAATCAGCAACCTATATACCAAGTATCTTAAAGACCCTCAAGCTTTTCGT…
PITG_02930		ATGGTCGCTTCCGTCTCCGGCGCTAGTCGCACGATATTCGCTCTCTGTTCTCTTATCGCCGCCCAAGGTGGGTTTGCCGCTGCCGGTGGCGGTGCTGTCGCTGGCGGTGCTTCCCAGGCCGACATCGGTTCGTGCCTCGACAAGGCTGGCGTTGAGACCTCGCTACCCACCACTTCTACCTGGGCCGTGGACACCGAAGCTTGGAACTCACGTGTGAGCCCCGTGCCTTCCGTTGTCGCTTTCCCTAAGACCGAAGAAGAGGTTTCTGCCACTCTGAAATGCGCCGCCAAGGCTGGTCTTAAGGTGACTACTCTCGGTGGCAACCGATCGTTTTCCAGCATGGGCTTCGGCCGCAACGATGGTGCCCTTATTGTTAACCTGAAGGGTCTGAAGCACCTC…
PITG_03155		ATGGGTCTGCCTCTAATGTCATCAGTAGTGTTCCCGTTCTCGCTCGCGGCAGGGCTAGGCGGCAGTCATGCGACCACAACTTGGAACTTGGCTGACTTTGTGAGTCGCTTGATGAGTGAACTACCGATCTCCACTCTTTACGGCGTTGTGGCTGGCGACGCCACTCACCTCCACCATATCCTTGCACACATTGGGTTTGCGTTGTTCAGTGGCGTTGATGTTCCGCGAGTGACGAGACCGAATATCCGAACGTGGGCGCAGGATCTCGTTGCTGAACTCCGTCGTTTATTGCGCTCGCATGCGCTCCCTGCTGACGTGCTGGATCAAGTTAATGGGTCTGAAGAGCGACAGACGGCGCTTGGGAACGAGTTGCTGCGTGTTGTGGAGCCATTTATCCCG…
PITG_03192		ATGCGTGTAGGCTTCGTTTTCGCCCTGCTCGTCGTCAGTGTGATCGTGTGCTTCAATGGGCTCACCAGCGCCGAGAGCACCGTCGTCATGAATAACCGGAATCCCGACTCCATCAACGTCCCCATAAGCGATGATATCACAAGCCGCAACCTCAGGGCGAGCGGTGAAGAGAGAGCCTACGCCTTTGTGGACAAGATCAAGAGTCTTTTTAGCAGGCCTGGCATCAGCCAGAAAGTCGAGAGTCTGCAGAAGAATCCCGCCATGGTCAAGAACTTGGAGAAGGCTGCGTTAAGCCAGAAGGGCTCCAGCAAGGTCCGCGACTGGTTCATGCATATGTACAACAACAGCTCCAAGAGAGACAAGTTCTTCATTCTCGCGACCCTCGTCATGTTCCCTATC…
PITG_04049		ATGCGTCTGATTGCGGGCGTGTTGGCAGGTTTTCTGGTAATCTGCGAAGTCACTTCGACGAGTGAGTCCGACCGTACCATGGCGTACCAGACGGCCGACACGGATAATACTCAGCCCACTGGCGCTGTGGAAAACAGCATCGCGAGCAAGCAATTTCTAAGGACCGACGTGGTTATGAACCGTGGCGAAGAGAGAGGCTTCGAGGCTCTGAAAAAATTGCTACCTGGAACCAAGATAGTCGCGAAGGACGGAGCGTCATTTTCCGGGGCCTTCGTGAGAAAAATGCTTGGCAATAATGCCTTTCGGAACCAAGAGTTTAAGCGCTGGACTCGATCTGATTTAGACGGAACAGCCCTTCGGCAAATGCTTGGGGACATGAATAAGAAAGGCAGAACGGAG…
PITG_04085	Avrblb2_family	ATGCGCAGTATTCTCTACGCTGTTCTTGCCTTTGCGGTTTTAGCTAGGAGCAGCGCCGTCGCAGCATTCCCAATCCCCGACGAGTCTCGCCCCTTGTCGAAGACATCTCCTGACACTGTGGCCACAAGATCGCTTCGGGTCGAGGCCCAAGAAGTTATTCAGAGCGGCCGGGGAGACGGATATGGTGGGTTCTGGAAAAACATAATCCCGAGTACTAACAAGATCATCAAGAAGCCGGATATCAAGATAAGCAAACTTATCGAGGCGGCCAAGAAGGCAAAAAAAAAAATGACGAAGTCCTGA
PITG_04086	Avrblb2_family	ATGCGCAGTATTCTCTACGCTGTTCTTGCCTTTGCGGTTTTAGCTAGGAGCAGCGCCGTCGCAGCATTCCCAATCCCCGACGAGTCTCGCCCCTTGTCGAAGACATCTCCTGACACTGTGGCCACAAGATCGCTTCGGGTCGAGGCCCAAGAAGTTATTCAGAGCGGCCGGGGAGACGGATATGGTGGGTTCTGGAAAAACATAATCCCGAGTACTAACAAGATCATCAAGAAGCCGGATATCAAGATAAGCAAACTTATCGAGGCGGCCAAGAAGGCAAAAAAAAAAATGACGAAGTCCTGA
PITG_04089		ATGCGCAGTATATTCTACTTTGCTCTTGCCTTCGCGGCTTTGACTTGCAGCAACGCTTCCGCAGCGCTTCCGAATCCCGACGAAACTCGGCTCTTATCAGACACTTTTACCAAAAGATCCCTTCGGGTCGCAGGCCAAGAAGCTGCCCGGGGCGAAGAGATTGTGAGAGTTACAGCCCAGAGTACTAACAAAATCTTCAAGAGACCGGCGGAAAAAGACATGAGCAAACTGATTGCAGCGGCTAAGAAGGCGCTGTTGGAGAAAAAGATGGCTAAGCTCTCAAAGGTCATTAAGAAGCCAGCGAAGTAG
PITG_04090	Avrblb2_family	ATGCGCAGTTTTCTCTACGGTGTTCTTGCCTTTGCGGTTTTAGCTAGGAGCAGCGCCGTCGCAGCATTCCCAATCCCCGACGAGTCTCGCCCCTTGTCGAAGACATCTCCTGACACTGTGGCCCCAAGATCGCTTCGGATCGAGGCCCAAGAAGTTATTCAGAGCGGCCGGGGAGACGGATATGGTGGGTTCTGGAAAAACGTAGCCCAGAGTACTAACAAGATCGTCAAGAGGCCGGATATCAAGATAAGCAAACTTATCGCGGCGGCCAAGAAGGCAAAAGCAAAAATGACGAAGTCCTGA
PITG_04097		ATGCGCAGTATATTCTACGTTGCTCTTGCCTTTGCGGTCTTAGCTCGCAGTAGCTCCGTCGAAGCGTTCCCGAATCCCAAGGAGCCTCAGCTCTTGTCAAAGGCGTCCCCTGACAAAAGATCCCTTCGGGTCGAAGGCCAAGAAGTTGTCCAAGGCGGCACGCTGGACGGGAACGGTGGAGTCTGGAAAGCCATAGCCCATACTACTAATAAGATCGTCAAGAAGCCGGAGATAGACGTTAGCAAACTCATCGACGTGGCCAAGAAGGCAAAAAAGGTGAAGAAGTTGAAAAACTTGATGAAGCTTAAGAAATCGTCATCGTAG
PITG_04099		ATGCGTCTGCCTTACGTATTACTGTTAGCGGTAAGTATTGCTATCTTTTCGTGTACTGCTGCTGCATCTGAACAAGAAGCTGCTGTCACGCTGCAAGCTAAACGCTGGGGCTCACTGCACCCCGCCACTGCCCCTGGATATCGTGACACGTCTGGCAGAAGGCTCTTAAGGTCTGATGACAGTCTCCCGATAGTTGACGACGACGACGTCAACACTGAAGAGAGAGGCATCGCATCATTTACCAAGATAAACGAGATGATCAAGAAAGGAAAATCGGCAGTGAGCGCCAAAGCGAGCAACAAGATGCTGTGGCTCAAGTATCAAAAGTTGCTCGGTCAAAAGCTTTCGGACTTGGACATCACCGGAGTTTGGCTAAAGCAAGGAAAATCTGCGGATACC…
PITG_04145		ATGCGCAGTGCATTTTACATTTTTCTTGTTGTCGCCGTCTTAGCTCGCTGTAGTGTCGTCGCAGCATTCACGAATGCCGATGACTCTCAGCTCTTGTCGAAGGTCTCTCCCGACTTCGCAGCCAACGATATGACCTATACTGTTTCCCGGAAGAGACTTCTTCGAGTCGCAGGCCGGGAAGATGATGACGCGACGACCGATGAAGAAGATCGAGGTTTTACCAGCATCGTTGATGTCATCAAGAGATCGGATGCCGCCGAAGCACTACACAAGTTATCGAAAGCCTCCGCCAAAAAAGTGAAAAAGGCCGGCAAAGCTGTCAAAGAACTGACTGCAAAAGAGAAAGAGGCCTTGAAAGCCCTCTTGGCACTGAAGGATGGCAATTAA
PITG_04169		ATGCGTCTCACTTATTTTCTGTTGTTTATTGCGTCGACTGCTTTCCTTGCTTCTGGCAGCATGGTGTCCATTAACAACGACGCTGAAACGAGGTCGCTGCGATCTTCCAGGACGGTTGTCAACGGCGACGCGGCAGAAGAAGAACGTGGACTCGGTTTTGACTCAAGCGAGATAAAGGCTTTGAAGAAATTATCGAACAGTCAATTTCACAGGATGGCAACTGACCCGGAACACTTGAGATCGATTTTCACTTCCTGGAGCCAAGCGATGAAGCCTCTAGAAGACGCCGCAGACTACATGAGAAGTCAAGGTGTTAGTGAATCGGCAATCAAGCACTTTATCGCTGCGTACTTTAATCACTAG
PITG_04196		ATGCGTTGGCTCATTTGGACTGCAGTCTCCACTCTGGTGATGCTTCTAGCAATGACTGAAGTGTCCGCATCCATTCGCACCCCTGAAATTTCGACAAAGGGTTCGACATCCGCTACTGCGTTTCGTGCCCGTTCACTTTCCAGCGAGTACAACAGCCTTGAGAAGAGAAGTCTGCGTGACAAGAGCAGTTCGTTAATCACGGAAAGCGAAGAGCGGTCTATCGCTGAATCTCTTGCGAATAAGGTCGTTAATCGACTGTTCAAGACGCTTTACAAAAAGGAAATGACACCATTGACCTTTCGAGCAAAGATGATGGGGCGTGACAACTTCCTCGTTGGTGACTACAAAGTTTGGTGGGATAAGGCTCGCGCGACAGGGACGATTCCGAAGTGGAAGTTT…
PITG_04213		ATGAAGGTCCTGATCGTTTTTGCTGCTGTCGCCACGCTGCTGATGCCCGTCCACGGTGTTTTAAGACAGTGTGCTGGGATTGGCCCTGACAACAGATATGAGGGCTCTGGCTTCTTGACTGCCGATTTCACCCAGAAGTCCTGCGCCTCGTCCGGCGGCGTAATCGATCCTAACAGAAAGGGTAACCTGAAGTGCTGCAACGTCCCCGATGCCCGCCAAGGCGACTTTAACGGCTTTTGCAGCGAGCAAAACGCTGGAAACAAATTCCCTAACTTTCGACCTTCTGCCCAGTCGTGCTAG
PITG_04248		ATGAACCTGCGGGCTTTCGTCATCGCTACGATCGCGACGCTGGTCGTCGTGCATGCCGAAGTCACGTACATCAACCACGACGAAGTCAAACCGTTTGCGCAGCCCAAACCAACGACCGACTCGGAGGTGGCCGCCGTCAAATACAAGCCTCAGCTCTACGTCTCGTACGGCTGTCGCCCGTATCCGGCCGTGCAGGCTGACGGGTCCGTAAGTGCTGGTCTCAAAGGAAGTGGACCAATGGATGGCGAGTGCGAGGGCTCGCCGTTGGGCTCTCAGGTGTATTCTCGTTCGACCTGGTATGAGGACAAGTGGGCCATCATGTATGCGTGGTACCTTCCCAAAGGTCGAAACACCAAATATCAGCGTCGTCACTTCTGGGAAGCTGCCGTTGTCTGGATC…
PITG_04266		ATGCGCGTCCAGTACATCGCTCTGGTAGCTGCTATCGCCTATCTCTCGAGTATCGACGGTCTTCAGATCGTCCCATATTCGGCCAAATCCTCATCTCTTCGAGCGCCTGCTGACGCCCGCAACCAACCTTACGTGGAAGGCAAGACAGACCGGTTCCTGATCAGCGAGTCTAAGACTTACGAAGCCACCAAGGCTCCGACTGGGTACGTGTTTGATACCCTCCACGATGACGATGATATGCTATGGAAGGACGAGGATAATGAGTACGAAGACGAAGACGAAAACTCGTCGTTTGACAACGACGAGCGTGGTCTTTTTAAGAGGAGGAAAAGAAAGAAGAAGAAAAAGAAACACAAAGAGACGCTGACGCCAACCCCTGCACTAAATAGTACGGCGACA…
PITG_04269		ATGCTCCCGTTCGTCCGACGTCTGCGTGACGTAATTCGGCTGCACAAGGCGCTGCGGCTTGAGGAAGACTACAAGCTACCGAGCCGCCTTCGCGTTGGTGAAGTCGAGGGGCTCTGTGTGTTGCTGCGCCGGCTCGCGTACCCTGGACGGTACGGGGATCTTGCTGTGATGTTCGGCAGGTCGCCCAGTGCGCTGTGCCTGATCTTTCGCTTCATGGTGGACCTAATCTACGCTAAGTGCAGCAAGCTTCTTGCACGCGGCAGTCCTATCGACAGGTGTATCGGCTTCATTGATAGCACGGTGGGTTCTTTCGAGGCTTCTGAGGCGAGACCTTGCCGCACCTTTGGCTGTCCCGATAAGGGCACAAAGACATGGTCAGCAAAGGATGATGAGTACGAC…
PITG_04269-like effector		ATGGGCCCAGTGTTAACTACGGTATCCAACAGGAGCTTCCTCTCAAACGAAACTTCGAATGGCGCTGTTAACGCTGACATTAATCGGATGCAGACATGGTCAGCAAAGGATGATGAGTCCGACAAGTCGGAAGAGAGAGTTGACATCAAGGTGCCTGGCACAGAGAAGCTTAAAGGTATAATCACGTCTGGGACTACAAAGCTGGAAAAACTCGCAAGCCGGGTGAAGAATAGACTGGCTTTCAACGACCAGAAAGGCACCGAAGACAGCGTAGCGAACCTCGGTGTCGGAGCGACGGCGGAGCCGAAACGTATTTGCAAGCACATCGGTCCCCTCTGTAGCCGGCATTAA
PITG_04269-nointron		ATGCTCCCGTTCGTCCGACGTCTGCGTGACGTAATTCGGCTGCACAAGGCGCTGCGGCTTGAGGAAGACTACAAGCTACCGAGCCGCCTTCGCGTTGGTGAAGTCGAGGGGCTCTGTGTGTTGCTGCGCCGGCTCGCGTACCCTGGACGGTACGGGGATCTTGCTGTGATGTTCGGCAGGTCGCCCAGTGCGCTGTGCCTGATCTTTCGCTTCATGGTGGACCTAATCTACGCTAAGTGCAGCAAGCTTCTTGCACGCGGCAGTCCTATCGACAGGTGTATCGGCTTCATTGATAGCACGGTGGGTTCTTTCGAGGCTTCTGAGGCGAGACCTTGCCGCACCTTTGGCTGTCCCGATAAGGGCACAAAGACATGGTCAGCAAAGGATGATGAGTACGAC…
PITG_04276 newORF		ATGATGAAGAAGCTTAAAGGTATAATCACGTCTGGGACTACAAAGCTGGAAAAATTCGCAAGCAGGGTGAAGAATAAATTGGCTTTCAACAACCAGAAAGGCACCGAAGACAGCGTAGCGAACCTCGGTGTCGGAGCGTCGGCGGGAGGCGAAACCCAAAAAGCTACTGAAGACGGCATAGCGAAGCTCGGTGTCGGAGCAATGGAGTCGAAACGTACAGACACCGCGCTGGCTCAATCTGTGACCACCATCAACAATAAAAGACCTGAGCTGAACGAGGAGGCATTTCGCACAGCACTGACCGCTCAGAATGGCGATGATGCCCTGACCAAGCTACTGGTAGAAGCACAAAGCCCAGGCGCATCGCATGCTGCTACGACGGTTAAAGCCATCCAGTTC…
PITG_04314		ATGCATTCAAGTCTTCTTTGGTTAGGCGCAGTCGTCGCTCTCCTTGCGGTCAATAATGTCACGGCTGTATCGACCGAAGCTAATGGGCAGGTTGCCCTATCTACGAGCAAAGGCCAACTAGCTGGCGAGCGTGCTGAGGAGGAAAACAGCATCGTCAGGTCCCTCCGCGCAGTCGAGACAAGTGAAGACGAAGAAGAGAGGGATTTGCTTGGGCTTTTTGCCAAGAGCAAGCTGAAGAAGATGATGAAAAGCGAAAGCTTCAAGCTGAAGAGGTTTGGAGAATGGGACGATTTCACAGTGGGTTATATTCGTGAAAAGCTCAAAAACAAGTATCCGGACCTCCTTTTGAACTACCTAAATGTCTACAAGAAGGCAGGCAATGAGATCGTTAGACACGCT…
PITG_04339		ATGCGATGTCACTACTTTGTTTTGCTGGCTGTTGCCGCTTTCTTGGCAGGTGCAAATGTTGCTGTGGCGACGACGGACGCCCAGCTGAGTGACGCCCGAGCGGTCCGCGCCTCTTTTAATACCAAGCGCGCGCTGCGGTCCCATACTAAGGCGACTGACCATGGCGAGGAGAGAGCTTACAAGCCCAGTCTCAGTGTCGTCGAGAGCCTCAACAACTGGATGCAAAGAGCATCGAAGAATATCTTGCCTGACGACGTTATTTTGGTCATGGCCAGTAAGGCGATGACAAAGAAGACCTCATCTTCGGACGCTGTCTTCGCGATGCTCCAGCTTGACCAGGGACTAAAGGGAATCCTGAGCAATCCCAACTTGAAACAATTTGCCTACTATCTCGTATTG…
PITG_04354		ATGCGTCTGAGTCCCATTCACCTTGTGGTCGCAGCTACGATCGTTGCTACTGGCTGCGCTGCCTCTGCTGCCACGGATTCGGACGGTCCTCAGCTTTCACCCGAGACCTCGCCGGATGCCGTGGTGTTGGCTGATACTATCCCCCAAAAGAGCGCGAGATTGCTGAGATCTCGCGATGCTCAAGAGGAGGAGCGAGTACACCCTTTGTTGATGCATGAAGGTGTTGCGGTCGCGATAGCAAAAAGTGTTAGTGCTGACTTGGACTCGAGGCTTATGGCAAAGGTTAGCCAAATCGACAACGGCAAGGAAATATTGAAGCAGTGGAGAGATAAGGGTCTAACGATTGCCAAACTCAAACCCTTACTGAAGAATACCAAGAAATGGAAAGCTACCCCTGAA…
PITG_04367		ATGCCTAATAGTGCATTCGTTGTATTTGTCATTCTGGACTTCCTCAATGTCCTGACTGCTGAACACCTCGTTCGCACGAGCGAGCGTGGCTCTAAGTCTGCCATCGACGCCGCTCGCAATCTAAAAAGTGCCCTTGGGGCGACTGAAGCAGCTGGGGGCTCGGCAAACGCAGCGGAAGAAGAGAGAGGTTGGGCGGACGTCGCGGAGAAGTTGGAGAGGACGAACGTCCTCAAGAATGCAGAAGAATATAAAGGCGAGGACGCTGCGAAGTGGCAAAAGGCTGCCAAGGAGGTAGCGACGCGAGGCAAACTCGAAAGGTCGAAAGCTGCGAAAGCCAGATGGGCGAACGCGCTGATGAAGCTCAAGGCGGGAGGCAAAGTCACTGCGACCAACGAGGAA…
PITG_04388		ATGCGGTTTCTTTTCTATATGCTGCTGGCATGTTCAGCGGTAGTAGCGGGTGAGCAAGCTGCCGCAGCCAAGGAGCTTCGACTAAACTCTTTCGTGCACCGATCATTCGACGCCCATATTCATGCCCAGCGGCTCTTGAGGGATCGTCGCTCCGTCGATGAAGAGAGAGGGCTTCCGACCGTAATTGAGAAAACCAAGACTTTGTTTTCGACGAAGGTGACCGACAAGACGCTACAGCGCTGGGCAGCCAACAAGAAGTCCCCCCAACACGCTCTGATTCGCTTGGACCTTGACAATGCAGGAAAAGACCTTTTCACAAAAGCTAAATTCGCCGACTGGGTCTCCTTTATGACAAAACGGAATCCGCAGAACGCCGAGGCGGCCATGCTGTCCGCACTG…
PITG_04440		ATGCTTCTGTACCAGCTCCTGTTGGCTGCCATCGTGGCTCTGGTAGCAAGTAGCGAGTGTTTCACTACTGCTTCAGCTGGCAATACGCGCAGTTTACTGTCGTTCGAGGAAGTCTACAATGAGGAAAAATTAACAAAGGAAGAGAGAGTAAGCGCGGCTGCCAAGGCGGCTGCAGAAGGAGGCCGTGTTGGAGCTGGCGGTACAATTCTTTCCAACAATAACAACGATGGAGGCACTGTGACGGTGACAGTCTACAACAACAATGGACTTTGGCAAAGAATCAAGAGGTGGTGGTTGAAGCTGATTTCCAACGAGGAAAGAGCGAGCTCGTCTAGCGCTGTCACGTCGGGCGAAGGTGGCCGTGCAGGGGCAGGAGGAACCATCGTGTCGTCCAGCAAC…
PITG_04447		ATGCCTATCTTAAGATATCGAAATTTTCTCGGGATGTGGTCGGTCAAATCAACACCTCATGTTTACATGGGTCCGAGTCCACCGTTTTGTCACTTCGAAATCTGCGATTCATCAGCAAAGGCAAATAGGTGGCGGAAAATGCGTTTGAACCAGGTCGTTTTGGCAACTGCTGTTGCTCTGTATGCAAGCAGCAACCTCGTTGCCGCCGAGTCCACTCGGGATTGGCTGTCTGTGGACGATTTAAACGAGGAGCGCACAACTGCTACAAAGACCGCTACCAAGACGAACAATGTCGAGTCCGACTCGGGATCGGACATGGAATCTGGTGTCACCCACGTACAGAACTCCGATGTCACTCAACTAGAGCTAGATGCTTCTGAAAGCAGTGGGGCTACGAAG…
PITG_04475		ATGCGTCGTGGCACCGCTGTCATTGACAATGTCAATGGTGAGATCACAACGACCTCAACAGCATCGAACTACAAGAAACCCCGCGAGCTGTCTGATAATACGGGAGCAGCTATGGAAGAAAGAAAAGGTGGTGGACGCGGAGGCCGTGGTGGGGGAGGACGCGGAGGCAGCACAAGAAAATTTGACAGGAGCCAAGTTAATAACGGGCCGTACACCGCCATTGGATTGATGTATCCGAACGACACGCCATACCTCAGAGAGGACCTTCGCAAGCTGTACCGTAAATGGCTGAAGAAGCAACAAGCTAAGGAAACCCGTCGTCTTCGCGCCTAGAATGCTTCCATAGACACTGCCAAGCTCAGCTGTCCAGAGTCTTAAAACCAAGTACCGTAAGAGCCG…
PITG_04501		ATGGCGGCGGTGGTTTCAACGGTAGTGGCAACGGCAGCGGACGAGGGTTTAACAGTAACCGCGGCTTTGACGGTGGACGTGGGTTTGGCGGAGGCCGAGGCGGAGCGCAAGGCCGAGTCCAAGTGCAGCTACTGCGGCGAAGTTGACCACTGGTGGCGGGAGTGTGCCCGGCGTTTGGTGGATGAACAAGCATTGGGAGCGACCCAACCGACGCCATTGGCGGCGAGCAGCAACCAGGGCGGCGGAAGCGCAGCTACAGCAACGCCACCGACGGCTCCGGGAAACTAG
PITG_04949		ATGGTGTCCACGACATCCATCCTTGCTATTGCCGCGGCAGTTGCCACTACCATCGACTACGTACAGGCCCACGGCTACATCGCCAAGCCAGCTCCTTCCTGGAAGGCCTCGAAAACAAATAACTGGGTTGTCGAGATTGAGCCCCAGTGGAAGGGAGGCTGGGACGAGTCCAAGGGTGACGAGGGTCTTTTGGCTACGTTCAAGGAACTGGCGCCTAAGAACAACTTCAAGGATGTCCGGTCTCTCATGGACGGCAACCCGGTGTTCGGTGAGGAATGCGGTTTCACAGACCCCAAGGGCAAACCTTCGGAGCCGCCCTCGGATGGCACGGCCACCTTCTCTCGTGGTATTGTCCACGCTGGTCCATGTGAGATCTGGCTGGATGATAAAATGGTCCTC…
PITG_05096		ATGCGTTTCTTCTTCATCATCTATCTGCTGACCCTCGTTTTCCTAGCACGCGCCAGCGCTGATTCCGCGGCGTCCAGTGTGGATGTCGCCAAGGGCGAGCCTTCGAAGCGTGTGGCGGATGGCCATGACAAACACTACTTAAGAAGCCACGCTAGGTCAGTGTTGGATGGCGATGTAGACAGCTCTGAAGAAAGAACATTCGACATGAAGATGCCTGGTACTGCGAAACTTAAAAGCTTGATCAGCTCGGAGGCTTTAGAGAAGATCGTAACAAATACCACTAGGAGATTGACATCGGATAAGCAGAAGGCTACAAACGACCTTTTTCAAAGGCTCAAAGTTGGAGAAGTGAAGGCGGATCTTTTCCAGAGTGCACCGTTTGAAACGTGGGCTAAGTCT…
PITG_05118		ATGCGCCTCGCATACATTTTTGCTGTGATGGTTGTAGGTACTCTTCACCACAGCATCGATGCCCTTCCTGTTGTGATTGGGAGCAGAAAGAGTACTGAAAACGGGGCTCTATCTGATCCATTCACTTCAATTCATACGGACGACCAGCGCTCGTTGCGTGCTGAAAATGACCGAGGTGACATCGAGGAAGAGCGAATTCTAAGCTGGCCTGAAGTACTGAAGAAGGTGACTGCCGCTGAAGCTGCTAAAAAGAAGGTTCGGGAGGCTACGGCAAAGATTGAAGACCCCGTCTGGGAGAAGCTGGTTGGAATTTGA
PITG_05750		ATGCGGAACTTCTTTTTCCTTCTCTTCGCTCTCGCCTTCGTTTTCGGCGGCAGTAACGCGCGCTCGGCCACCGAACATGCCCAGCTCATGGTGTCGCAGTCGGAGCTGGACCAACCCACCCGGTGGAACGTCGCCGACAAACGCTTACTGCGGGCCAACGACGGCACGAATGCTGCCGAGGAAGAACGAGGAATGGCGGACATTGCAACGAAGATGAAGACGTGGACACAAAGCTTAAAAACTCATGTCGGCAGCTCGAAGCCGTTTCAGATAGCGGCTCAGAAATGGAGAAACACGAAGGTGCAGCGAATGATCAAAAAGGGAATTTCTGATACGGCTTTGTTTGAAAACAAGGTCACTCCTGACGAATTTTTCAAGGCGCTGAGGCTGAAACCAGGG…
PITG_05846		ATGCGAGTATTGCAGCTGATATGCCTCGTTGCGCTCATCTCACGCTGCGCTGCAGACACGGCCACAACCAATTCCCACACAGCCAGCACGTTGAAGATCAATTCGGATGCAGACGCCGTGTCGCGCGTGTTAGCTGCAGACCGCAGGCAAGCTACGCGTTCTCTCCGACAGTTTGATCACGACGAGCTGGCTGGAGGTGATGCCGAAGATCAAGAGAGAGGCATCAGTATCTCAGGTCCGGTAGAGAAAATGGTAACAAAATTCCGAGACGGATTGAACGCGGTGTTATCAAAGAATCCAGTACGTCTGCGTGCGTCGCTTGTGGAACAACTATCGAAGACATACTCATACGCTGATAAGTTGAGCACCTCAACACTGAAGCAGCTGGAGCACATTGAG…
PITG_05911		ATGCGTCTGTACTCGATTCTGTCAGCATCGATGGTCATCAGCTATTTTGTGACCTGTAACGCGGCTACGAGCTCCGATCAGACCAAGCTCTCGAGAATGGAGCCATCACTCCTCGTCCACTCACTCGGTGCAGCACTGAACGTCGATGCCGTCGACAGAAGATTTCTTCGAGAGCGAAAAGAAAGTATGGAAGAGCGAGGATATCATCTGACGCTAAAAGGGGAAGTAAAAGCATTGGCCAAGAAAATCATTGCAGATTTCAACACGGCCGACGACGTGTACAAGAAGTGGAATGAGAACGGCCACTCGTTGAACAAAATCGCGAACTTGCTGAAAGTGTCGGAAAAGAAAAAATACGCACCGGTGTACAACGGCTATCTGGCCTACCTGAACAGGATA…
PITG_05912		ATGCGTCTGTACTCGATTCTGTCAGCATCGATGGTCATCAGCTATTTTGTGACCTGTAACGCGGCTACGAGCTCCGATCAGACCAAGCTCTCGAGAATGGAGCCATCACTCCTCGTCCACTCACTCGGTGCAGCACTGAACGTCGATGCCATCGACAGAAGATTTCTTCGAGAGCGAAAAGAAAGTATGGAAGAGCGAGGATATCATCTGACGCTAAAAGGGGAAGTAAAAGCATTGGCCAAGAAAATCATTGCAGATTTCAACACGGCCGACGACGTGTACAAGAAGTGGAATGAGAACGGCCACTCGTTGAACAAAATCGCGAACTTGCTGAAAGTGTCGGAAAAGGAAAAATACGCACCGGTGTACAACGGCTATCTGGCCTACCTGAACAGGATA…
PITG_06083		ATGCGCGTGGTAGCTGTCCTCTTAGCCGCAATTGCTGTCAGCGGAAGCACTGCGGCTCCGGACGCTCAGCCAACCTCTATTTTGGCGAGTGGCTTAGCCAAATTAATTGGTCCAGACCATGCCACTGATAAGCGGCTCCTACGCACCGGTCGAGACGCTGATGGCGACAATTTTGATGACAAAGATAACGATGAAGAAAACGGTATCGATGACGAGGAGGAGAGATTCAAACAATGGAAAATTAACGACCTAATTAACGGTAAAACGAGCACGCTGTTTTCAAAGTGGAAAGGACGGTTACTCGGCTGA
PITG_06087		ATGCGCTTCCTTCTCGTCGCTGTGGTGGCAATGATGGCCCTCGTTTCCAGCTCCACTGCTGCGGTCGCTGAGACGTCAAATGACATCAACACGATGAACAACAACCAGGAATTTGCTCGATCTCTGCGCAACACGGAGGAGCGCTCGATTGCGGCAATTCTCGCCGAAGCGGGTGAAGAGGACCGCGCAGCGTGGAGGATCAATTATCGTGCCTGGTACAAGGCTAAGCTGACGCCGACGCAAGTCAAGACGGTGCTGGGCGTCTCCCAAGCAGAGATGAATAATGTTGCGAAGCAACTCCAGCGACTATACCTCGGCTACTACTCCTTCTACACGGCGATGGAGAAGAAGAAAGAAGAGAAGAAGAGGCTGGCCACACCTTGA
PITG_06099		ATGCGTCTTTCATTCATTCTTGCTGTGACTTGTACTGGCCTGCTGGCCTGTGCAACTGCTTCGGACTCGGAGAAAGCTGCTAAGATTTCCAACGACCAAGTGCTTTCAGGCCGCCAGTTGATTGACACTGTCGCCAAGGACAACAAGAAGCGCTTGCTGCGAGCCTACAAAGATGCTGAGGACGACAGCGAAGACTCCAAGAACGTGAAACCCACCGCTGACTCCAAGCACGCCGACGAATCGGAAGACTCTGAAGACAGCCAGGAGGAGCGGTTCTCGCTCATCCAGACGTCCAACCAGCCCCGATACTACTGGTGGTTCCAGCATCACATGACTCCTCTCGATGTTCGTCGGGACCTGGAATTGACGGCGGACACGATCAATCCCATTAAGCGCTCG…
PITG_06212		ATGAAGCTTTCGTACATCATTGCCTTCGCAGCCGTGGTCGTCGCCTCGACTGCTATCCCCGCCAGTGCCTCTATGGGTCTAACCAACAACGTGGCTGAGCTGCAGGTCGGCCGCCAACTTGGTGCCGGCGGTGGCCTCCGTGGCTCCAGCCAGCAGGGCGACCAGTCCCAGAACACGCCCAGCACGTCCCAGAACGATGGCAAGCAGGAAAAGCAGGACGATGGCAAGAAAAAGAGCAACGGCGACGACAAGAAGAAGGATGACGGTAAGAAGAAGGAGGACAAGGAGAAGAAGGAGAAGGAGAAAAAAGAGAAGAAGGAGAAGAAGGAGAAGGAAAAAAAGGAAAAGGAGGAGAAGAAGAAGCAAAAGCAGGAGGAAAAGGCCAAGAAGGACGGTGAG…
PITG_06305		ATGCGCAAGGCTTTTTTCCCTCTGATTGTTACTCTCCTCGGCAACGGAAGTGCGATGCCTGCCATATCTGCCACCACGACCGGCAACCAAGCTACCATCTCTACCCTGGAATCGCCAGTTCTGCTCGCGTCCGATACTCAAAAGCGTTTTCTGCGGAGCCACAACCAAGCGGAAGAAGACAGTGAAGAAGACGAATTCGGAAACGGTGAAGAGAGAAAAGTAGGGGACCGACTTTTCGCGGATTGGAAGCTCGAGCAAATGTTGAACTCTCATTAA
PITG_06308		ATGCAAACGATACAATTGATCATTTTCGTCGCTTTCGTTCTAAGCCGCGCTGCTGCCTCGATCTCTTCTTTCTCCGACCCAACAAGCATTGTGAACATCAATCACGATGCTAACCGTCTGTCTCGTGCGCTAGCTGCTGGTCAGAATCAAACTCAGCGATCTCTTCGTCAGCATGAAGGTGAAGACAGAGGGGCCATTGACAAGGCGGACGAGGTCGTATCAAAGATGAAAGCGTTAATGGGAACTGCAAAAAACGTTCCGAACAATCTGGCCGCTTTGATCGCGAAAAGGTCAAAAACCGCTGGAGAATTTGTGAGGCGTCCGTTTCTAGTGAGCAAATTATCCAAGAGATACAACATTGCTGACCAATTAAGCTTCTCGACACTGAAGCAATTGGAC…
PITG_06375		ATGCGATTCTTCGTGGTATTACTGGCTACCCTATTTGCAGGAACTTCTGCTTTATCCGCGGCTATGGAAGCAAATGTCGGCCTGCCAGTCGATTTTTTAAGAAACAACCCTCGAGATGCTGCTCCTACCAGGAAGCTACGAAGTGACAGAACGGAGGACAGCGAACAGCGAGCAATCAGCTTCAACGCTCCCACACCATCAAAGTTTGTCGAATGGTTGTTTTCACCCAAGGTGGCAGCGGCGAAGAAGCTCAATTTAGCCGAAAAAATCAGGATCGAAAAGTGGATGTACAAGCAGAAGAACTCGGAATACGTCTTTAACAAGCTAGGTCTTAGCGGCGGGCTGGATGGGATTCTCACCAACCCGAAGCTACATCTCTACGCAGCCTATATCGACCGG…
PITG_06478		ATGAGCCACCAGAGAATACTTCTGCTGCTTATGGCTGCCTTCTTCGCTTGGGTTTCTGCGCAAACACCCCCTGGACAAGCCGACAAGTCGAAGCTGATTGCTCACGATGTTCTCATGAAGACCACGTCACTGTCAGAAACCACAATTGCTACTTCATCTAAGCGGTTCTTGAGGCTCTACGACGCAGAAGTCCGAGATACAGTCCGCGGAGATAATGACGTAGACCGCGAGGAGAGAGGAACTACGCCGTTGTTATCGAAGGTCGACGATCTGATACACAAAGTATTTAAATCCAATCCGGAGCAAGCACAAATCAAGGCGTGGATGAAGTCTCGAGTGCACCCTCAAGCGATTTTTGATACTTTGCGTCTAGCAAAGAGTACGACGAAACTGAACGAT…
PITG_06840		ATGCGTTTCGGTTGCTTCCTGCTCGTGGTGGCGTTCGTCCTCGCTGCTTGTTGCAACAGTCTTGCCAGCGCTGAACGCGCCTCGCTGACCAAGAAACCTAAACAGACCTACAATTATGACCTCACAACGGCTGAAAACGTGAAACATTACCTCAAAGACATCAAGAAGATGACCGCAGAGGAAGAGAGAGCGTTTCCTGGAGCCACCCAACTCAGCGGTTTTTTCGAGAAGATAGCCAAAGGTACCAACGCTAGGGTCGCCGTGGACAAGGTCAAACAGGCTCTGCACAAGGACACCAGGCACGCGTCGGTGTCGGTGGCTATCAGTCTATTGAAAATGCTACTGGTAGTTGGCGTCATCTCCGTGGCGAGCGGCTACATCGTTTATCGTGTGAGCAAC…
PITG_06957		ATGAAGGTTTTCTTTGCCGCCGCTCTCATCGCTGCCGCTGTGGCCACCGCTTCGGCCGACTCGATGGGAAACATGCAGACAGACCTGACGCAGCCGCCGACGGCCACTTACGCTGCTGGTACTGACACTCTCGGCTCTTCAGCAGGAACTACCGGTGGTAGTGATACTGGTAACAGCCCTATCCAATCTTCCGGCAACGGCTGGGGTGGCCTCTTCAGCGGTTCGACCGAGACGGGCGGATCTACGGAGACTGGTGGTTCACCCGAAACTGGCACTGGTGGATCCATGGAGACCGGCGGATCTGCAGAGACTGGTGGCTCACCCGAGACTGGCGGCTCCGCCGAGACCGGTGGATCTATGGAGACCGGCGGATCTGCAGAGACTGGTGGCTCACCCGAG…
PITG_07200		ATGACCTTGACGCGGTGGACGACAGCGTCCCTGGTGGCTTCAGGAGCGCTGTGTGCGACGCTAGGTGCTTGGCTTGGTCGGTACCTGCTGGCACGAGGCTGGCAGAGTCGTCTACAGAGCGACGACTCGCTGGTGAAGGAATTGGAACAGGAAATCGAGCGACAAAAGCAGCTTCGAGCGCAGGAGCGGGCGGGGCGAACTAATGCCGAGCGGGAGGCGCGCGAGGCGCTACAGCGGCAACACGAGACAGCAGGCTACAACTTTGAGGCTGTTGCGCACGTGCAATCATGTTTTGCGGACCGCCGCGGCACCCCTAGACAAGGAGGTCTCGTGGAGAACTCTCGAGCACGCATCACGTTTAAGACCAGTATCCCACCGGCAAGTCTCGAGAGTCTAGAG…
PITG_07213		ATGACGCTGCATCTGTTCGGCTGTGCCTTCGTGTGTCTGTCTTCGGTCTGTCGCGCAGTGGACCCCGTGGTGTTCTCTCTGTTACCCAAGTTCTTCCCTCGTCTACTAAGCGAAGTCAACTACTGCTCGTCGACTAGCAACGTGAGCGGCACCAAGGCGGTGCTGCAGTGTCTGCTGGCTGCGCTGGAAGTGATCACGGACAAGATTCCGCAGCTCCTGGGTCCGTATCTGCCTGATGTGCTTGGTGCGCTCCTGTCGTCGTCGCTGCTCTCGTCTGCGCCTGCGAGCGCCCAAGTGCTCATGACCGTGGACTGCTGCATCTTGAACCTAGCGACACGAGCGTGA
PITG_07451		ATGATTCGAAACGCTCTCCTGGTGTTGGTGTTCGTGCTTATTGGAACTATTTCTGCTGCTACGGACGCAGACATGACCACTGACTCAGGAAAACAACCTTCCAACATCAACCAACTAACGCTCGTCTCCCCTGAAGGCAAACGACTCCTTCGGCAAGGAAGCGTGAAAGAAGGAGGGGTCCATGACGCTACAGAAGAACGAGCTTTTATCGTGACGCCTTTGAAGAACTCTCTTTACAGGATTCTAGCTGCGTTTGGGCTTAAGCCACAGACCCTCTACGTACAACTGGGCATCCGCACTGGTATGGCTAATGCGTTATACAACCGGCTCTACCACAGCTACCATAGGTGGTATGCCACGTATGGGCCCAGAGTTTACGGATAA
PITG_07482	Avr2 family	ATGCTCGCAACGTATATTCTAGTGATGGTGTGTGCGGTCACTTTCCAAGCCAGCAGTAGTGCTCTTCCTCCGGCCAAGACTTTAAATTCTCTAGTTGAGAAGAAAACCCCATCAGATATTACCATCTCAGCTCATGTGGGTGATGTTCGGCTGCTGCGTGCCGACGACAAAGAAGAAGAGATCGAGGAAGAGAGAGGTTTTGGGGGGCGCTTTGGTCGACGGTGTGAAAAAGCTGAACTCCATCACGGCTACTAA
PITG_07500	Avr2 family	ATGCGCGCAACGTATATTCTAGTGATGGTGTGTGCGGTCACTTTCCAAGCCAGCAGCAGTGCTCTTCCTCCGGCCAAGACTTTGAATTCTCTAGTTGAAAAGAAAACCCCATCGGATATTACCGTCTCAGCTCATGTGGGTGATGTTCGGCTGCTGCGTGTCGACGACAAAGAAGAGGAGATCAAGGAAGAGAGAGGTTTTGGGGGCGCTCTGGTCGACGGTGTGAAAAAGCTGAACCCCATCACGGCTGCTAAGAAGGCTAAGGAAAAAGCTGAGAAAATTAAGCAGCATGTAAAAGAGCTGGGAAAATACGAGGATTGGCTGAAGGAAGTAAGGGAAGCGATCGATAAGGACTAA
PITG_07550		ATGCGTCTAAGCTCCACATTTCTTGTCGCAGCAGCTGCGTTGCTCGTGCTCAGCGATGTAGTATCAGCTGCAACTGTGACCAAGGTATCGGCCATGAACGTGCCGAATGTGGCGAAGCCGGTGGAAGTTGCTCCTGTGAAAGACGCAAGGCTCCTGCGAAGCGAAAGCCGGAAACAAACCGATGTGGAAGACTTTGAAGACGAAGAGCGGAAGATTCAGACAAGCTTAATCGACGATGCGTTTAAGGGGCTCGGAAGAACCGACGACGCTGCAAAAAAACTACTCGCAAACGATGATGCAATGGCGAAGAAGCTGGCCGCTCTTAACAAACAACAAGGCGAAGCTGACAATGCCAAGTTTCTCGCTAACTTGTGGATGAGACAAAATATGAAACCGGAG…
PITG_07555		ATGCAGGCGTATCACTTGTTATTGGTGTGCATGTACATCAGTTGCTCAGCTTACACGAATGCATCGACCGCTGAAGATCCCAATCCCAACACTTACGCAGAGTTCTCAAGAATGAGCCACGCTGCAAAAGACAACGGTGAAAGTAATCGAGCTCTAAGAACACACAACCCGGACAGAGAAGAAAGAATGATGTCACTAGCATCTCTTGAGAACTGGCACGCGAAGCTCATGGGGAAGACCTTCGAGCAAGTAAACTCAATGTTTAATAAAGGAAAGTTTAATCCTCCTAAAGGTACGACGGTCGGCCAGGCGACGGATTGGACGTGGTCGAAGACTATCGCCTTTTTCGAGCAAATGAAGAAGGACAACACAACACCTGAGAGCTTGAAGGAGACCCTG…
PITG_07556		ATGCGTTCTTTGGAAGCTCTCATCATAACGCTGGTTGTTCTCCTCGCCTGTAATAGTGCGTTCTCTATAGCCCAAGGACTATCTCTCTCAACCCACGCTATCCGGATGCGATCATTACAGGCGGGCATAACTCCCGACACCGAAGACAAAACTAAAGATTCGGAGGAGAGAAGCTTATACAAACTTCTTAAAGTACAATGGTGGATAAGTGCTAAGAAATCTGACGAGTACGTGAAGCAGGCGCTAAAGCTGGATGAGCTGGATGATGCAGCGTTAAAGGAGCATAAGAACTTAAAGTACTTTACTTACTTTCAATACGAGAAACGACATAATTTGCTCAGCAAGGCGTTCAGAAGAAACTTGCCTACCTTTGAAGTATGGAAGAAGCTCAATTTGGAC…
PITG_07558		ATGCGCTCAATCCAACTTCTGATCATCGCGCTGGTTGCGTTCCTCGCCTGTTGTAGTGCAACACCAGCACCGCCACAAGTATCCCTCTCGTTCCTTCCAGTCCAGAGACGGTCACTGCGCACTGACACAACTCTTGACAGTGAAGACAACAACGAAGACTCGGGGGAGAGAAGCGTCTGGAAACATGTCAAAGTGAGGTGGTGGTTAGAGACCGAAAAGTCTGACGACTTTGTCCGGAAGGCGCTCAAACTAAACGGACTTGACGATACAGCTATGAAGGCCCACAAGAACTACAAATATTATGCCTATTTTGCCAAAAAGGCTGAAGACTATCTTTTCAACAAGTGGCTACGGAATCATGTACCCACATTTGAAGCCTGGAAGAGTCTCAACCTGGGC…
PITG_07586		ATGGTGCAAGCCCAGTATCTCGTGATGGTGGCTGCCGCCACTCTGTTCGCAAGTGCTGATGGACTTCAGGTGGTCCCCAATTCGGCCAAATCCACCTCACTACGCGCACCCGCTGAAGAGCGCTACCAGCCTTACGTGGAAGGCAAGACTGATCGGTTCCTGATTAGCGAGGCTAAAAATGACGCCGCCACGGAGGCCCCGACTGGCTACGTGTTATCGACGCTCCAGGAAGACGACGACGACATGCTGCAGCAAGATGATGATGATGAGTATGAAGACGAGAGCGATAGCTTTTCTGGCGATGGTTCGAGCAGCGAGGAAAGAGCCAGGAGAAGGAGGAAAAGAAGGAAGAAAAAGAAACACAAAGAAACGGAAACTCCAACGCCGACCCCAACTCTT…
PITG_07587		ATGCACCTTCACTGCGTTCTGATGGTACTGGTAGCCATTCTTGCTGCCAGCAATGGCGCAGTGTCGGCTACTATCGTCAAAGAAGACTCCGAGCACGTCAAGATTAATCGTGCTCACTCAATTCAAACTCTTCAGACAGACACCAGACGTAAGCGATTCTTACGCACTGAAGACAAATTTAATACTGACTACTACTACGACCCGGCCAAACGAGATGACCATCGATCGGCGTTCATTGAGAACAAACTTGAGAAATCGCTGACAAACCCAAGAAAAACAACGAAGTTGTATGAGCAATGGTACAAGAGGGGATACACGCTGAAAAGAGTGTCCAGTGGATTGAACCAAGATGAAAATAGAGAGCTCCAAAGGGTTTACCAAGAGCTCGCCCATGGGTAT…
PITG_07597		ATGCATCTGCAGAGCTTCCTGATGATGGTCGTGGCGACTCTTATCCTCGTAAACGGCAGTGTCTCTGCAGCCGATAGTTTCAACCTCCGTAAAGTGAAATCAACATCTCCAATCAACGCCATCAACACCGTCAAGACAGAATTGACGAGCTCGCGAATGCTACGCAGTGCCGACTTGACTACGGGTGACAATGGACACGTCTACTATTACCCTGCCAAGAAAGGCGAGAGGAAACCGTTCATCGAGGCTAAATTGAAGAAGGCTCTTGCAAACCCAAAGAAGGTTAACCGACTGTATGCAAACTGGTACAAGAGTGGGTTTTCCGCCAAGATAGTTGCCAAGGAGTTAAATCAGAGTGTAAACAGTGAGCTCGGCGACACGTATTATAATCTTGCCAAG…
PITG_07630		ATGCGCTTCCAAACAGCTATTCTGCTGCTCCTGACTATCTTCCTTGCCGGTGTACAACGCTCCTGCTCGGCCATTCATGCGTACCCGCTTAACTTGTCGCTTAGTCGCTCCGACCAAAACCGCAAGACAGCTGGAAGGTTCCTCAGACTAGGCGATGAAGAAAACAGGATGGCTCCTGTTTCAGCCCTCGAAACAGCGATCAAGGCCGCGATGCCACAGTTGACAAATTCGAACAAGCTTCTGCTGCGTTGGTATCGGCTAAAAAACAAACGCATAGACAAGACGCTCAAGAGTTTTGATCTCGGGAAGAACGTGGATACACTCTTGACCGACCCCAAGTTAAGCATCTTGCTACACTACATCCCAATGTACAACAAGAAGAACCCCAAAAACGTCATG…
PITG_07634		ATGCGGCTTCGTTGCTTTCTGGTATTAATTTGTGTGCCTATCATCTTCTCGACCACATCCATTGATGCTTCAAGAGCCAAAGTACCTCGCTCACCATCTAGCGGTAACGATGTTCACAAAGCAGCAGAGAGATTCTTGCGAGTTAGCCACACCACTGAGAAAGATGGCGACGAGGAGAGGACGGGAGGAGGCTTTTCCGTGCCTATTGTAGAGAAAGTAAAGACCGTGTTCACGCCTCTGGTTTTGACACCAGATATCATTAGAAGATGGCTCGAGAAAAAGAAATCTGCTGCATCGGCATTCCAGCGTATGCATCTTCAGGATGCCGGAGATGATCTTTTTGTGAACGAACAATTCTTCAAGTGGGTCTCGAAGGTAGATGAGCTCAAAGTGGTTACC…
PITG_07689		ATGCGACTCAAATACATCCTAGCGGCTGCTGCTTCTACCCTCTGTGCTGGCCACAACATCGTCACCGTATCTGCCGGTAATGACATTGTACTGACTGGTGTAATGTCGATGGGCGTTTTGCACCTCGTCAGTGCTGACCAAAGCACCATCGACTATGCTCGATTCCTGAGAGTGAACAAAGCTGTCGGTGAAAACAACGAAGAGAGGGCTGGGGAAGGTGCTCAAAAGGCAAAGGCCCTTGTCAGCCAGATGTTCAAGTCAAACTCTTTTTCAGCCCATGGACGAAAAGCTGAAATCGGTGTTCAACTTCGCTAA
PITG_07947		ATGCGTACCTACTTCAAAATAATATTTCTCCTGGCTGTTGTCACCCTGCTCGCCAACAGCAAGGCTACTTCACCCAAACCCCAGGACCTCATCCAACGGAGAAGCGGACGAGTGTTGAGAGCTGATGCAACATACAACCAGGCCACTAATGCCGTCGACGAAGAGAGGGCTTCAATTCCAGAATTGATCAGCAAGCTCGGTAAATCCGTGCCGAAGTGGTTTGGGGACAAGTATCTCGCGACAAGACTGAGGCTTAAAGCGGTACAGATGAATCTTGACAACGTCGTGGAGAAGCTTGTGAAAGAAGGTGTCGATCCTAATCGGGCATACAAAGTGTTAAAACTCAAGAAGGACAGCAACCAGTTTGTTGGTATGCACGAAACCGGCGAATATAAGCTA…
PITG_07954		ATGATCATGCATTTGTGTCGTGCTCTTCTGGTGACTGTGTTTGCATTCCTCGCCAGCACTGATTCTCTGTCAGCAGCAGCACACTCCGGCCAAATAGAAAGAAGCTTGACGAAATCGTCAACCACGGCGATCGCTTCAGAACAGAGATCACTGAGATTGAACGATAAGGCAAATGGTATGGTTGGCGGTGAAGATACTATCGAGGGAAGAGGCGGTGGCAAGCTGTCCGACTACTTTTTCGCGCTATACTCGTGTGTTTTACGTATAGTAAAAAAAAACTCAATA
PITG_08174		ATGCAATCACGGTACATTTTGCTCGTGGCGGTGGCTACCCTCGTCTCCACACAGGAAACTAGTGGTGCGACTCTTTCCATGTCGAGTTCAAGTCCATTGAATGAACATGAAAGTATAAGAATCAACCACCGATTTCTGAGGACGCACACAGAAGACCATGCTGTTGAGGAAGAGGAGAGGGCACCATGGGATTTTAAAAAATTCAGTGCCAACTTAGCTGACCTGGGGAAGCTTAAACTACCGGACCTGGCGAAGCTTAAGCAAAGCCTACCAGACTGGGATAAAATCGCGGGTTATGGGAAAGCTACTGGCACGGCAGCCAAACTTGCTAGCGCGAAATCGTTCGATGAACGGCTTGCAATTATCAACGGAGTTAAGGATATCGACGAGATGAATGCC…
PITG_08278	Avr2_family	ATGCGCGCCGTGTATATTCTAGCGATGGCGTGTGCCGCCACTTTACAAGCCAGCAGCAGTGCTCTCCCTTCGGCTAAGGACTTGAATTCTCAAGTTGAAAGCTTAGTTCCATCGGATATTACCGACTCGGCTCATGTGGGTGGTGTTCGGCTACTGCGCGTCGAAGACAAAGAAGAGGAGACCGAGGAAGAGAGAGGTTTTGGGGGCGCGCTGGCAGACGGTTTGAAAAAGCCCAACCCCGCTAAGGCTGCTAAGAAGGCTAAGGAAAAAGCTGCGAAAATTAAGCAGGATCTTAAAGAGATAGGAGAACACGCGGCATGGCTGGAGAAAATGAGGGAAACGATCGGAAAGGACTAA
PITG_08949	Avr2 family	ATGCGTCTCGCGTACATTATCGCCGTGGTGATTGCGGGTGCTCTACCCAGTAGCAATGCGTTGCATGCCGTCTATGATGCCAAGGCACTGAATGAACTCAAAACTTTACCCGATTTTGCCTCCACAAGCCACACGGACGGCAACCGTCTGCTACGCCGTGTCGATAATGAGGAATCTGAGACCGAGGAAGAGAGAGTACTCGATCTGAAGAATTCCGTGAAGAAGCTCAATCCCATTAACCCCCCAACGCCCAACGGTTGTACGTACAGCAGGAATCATGTTGTACGTACAACATGTTAA
PITG_09160		ATGCGTCTACCCTCCATCCTCGTGGTCGCTGCCTCGACACTCTTTTTACACTATGGTTATACCAGTGCATCTCCCGGTGCGGACGCTGTACTAACTGGTGCTGTGTCGCTGGGATTTTTGCAACTCGTTGGTGCTGACCAAAGTGTCATCGAGCAGCCTCGTTTTCTGAGAGACGGTAAGATTGCCGAAGGTGACAACGAAGAGAGAGTGAATGCTCAAAAGGAGGCGGCAGCAAAAGTCCTGGACCAAGTATTCAAGACGAAGTCTTTATCGCCCCTCGACAAACTCGAGAAAACGTCTAATCTGGCGGTGATTCGTCACGTTGCTGCAATGGTAGACGACAAGGTGGATAAAATATTCGCGTTTGCTGACGCTGTGGGAATGGGTCGTGCGTCAATG…
PITG_09160		ATGCGTCTACCCTCCATCCTCGTGGTCGCTGCCTCGACACTCTTTTTACACTATGGTTATACCAGTGCATCTCCCGGTGCGGACGCTGTACTAACTGGTGCTGTGTCGCTGGGATTTTTGCAACTCGTTGGTGCTGACCAAAGTGTCATCGAGCAGCCTCGTTTTCTGAGAGACGGTAAGATTGCCGAAGGTGACAACGAAGAGAGAGTGAATGCTCAAAAGGAGGCGGCAGCAAAAGTCCTGGACCAAGTATTCAAGACGAAGTCTTTATCGCCCCTCGACAAACTCGAGAAAACGTCTAATCTGGCGGTGATTCGTCACGTTGCTGCAATGGTAGACGACAAGGTGGATAAAATATTCGCGTTTGCTGACGCTGTGGGAATGGGTCGTGCGTCAATG…
PITG_09213		ATGCGACTACTACTATGGACTATGCTCGTAGCATTAGCCACGGTTTTGTCGTGTTGTGAGGCTGATTCGCCAAACGTGAGGAAGATGGCGTTGTCCATACGTGGTGTTGCTGCTGACGACGTTCTCGACAGTAAAAACACGAAAGCAAACGACGGAAGGAGCAAGATTGCTAGTGCGGGAAAGAAAAACTGGGATGAAGAAGAGAGAGGTCTCTTTCAGAAGCTGAGGGCATTATTCAATGCCCTAAAACTAAAATTTGAGAATTGGATGATGAAAAGCCTTCAAACGAGTTTCCAGGAGATGGCTAACAAGGGCACAACGGTCACGGAGCTAACGGAGACCTTCAGGGTCAGATTAATGGGAACCGGCTTATGGTCGACGCCATCAGGGTATAAAAGC…
PITG_09216		ATGCGTTTCAGCGTTTTCGTCACCCTTCTCGTGGTCGCCTTTGTGGCTTGCTGCTCCAACTTCGCCAGCGCCGAAAACGTCGCTGTGGCCAGTGAAGGTCGTCGCCTTCGCGCTGAGCATGCTGTCCCTGCTGTCCCTGCTATTAATAGCGTCGGTGTCAACAAAGACAATGTCGCTAAGCTCGCCGGTGGATTTCTCGAGAAGCTGAAGACGAACACGGCTTTGACGAAGGCGGTTAACGCTATCAGGGCCTCTGACGGTGACGAGGTTGCCGTGAGACAGGCAATCACAGCATTCGCGGCCGCTAAGGAGAGTGCTAAGATGAGCGACGAGGGTATTGCCAAGATCTCGGCGATGATGGCTGACACTGTGCAGAAGAACCCCAAGTCGTGGCCGCGT…
PITG_09218		ATGCGGTTCAGCGCCTTCCTCACCCTCCTTCTTGTTGCCTTTGTGGCTAGCTGCTCCACCTTCGCCAGCGCCGAAAGCGTCGCTGAAGGACGTCGTCTTCGCGCTGATGCGGCCCCTGTCCCCGTTAACAAAGACAATGTCGCCAAGCTCGCAGGTGGATTTCTGGAAAAGCTAAAGACGAACACCGCTCTGACAAAGGCTGCTAACACGATCAAAAACAGTAACGCTGACGAGGCTGCTGTGAGGAAGGCAATCACGACGTTCGCTGCCGCTAAGGAGAGTGCTAAGATGAGCGACGAGGGTATCGCCAAGATTTCAGCGATGATGGCTGGCACTGTGCAGAAGAACCCCAAGTCGTGGCCGCGTCTCCGCAAGTTCGCCAAGGTTACGCTGGGTGCG…
PITG_09223		ATGCGTTTTCAAGTCTTCGCTGTTCTCGTATTTGTTGCCTTGGCTTCAAGCCTCGGCGTCGCTGAAAGGGGCGTTGAAGATGTCAACACCAAAGGTTTCTTTCGCAAGCGAAGTCGAAAGCTGACAGCAGATGAAGATTGGTTGCCAAGCGCTGAGAAGGAAGAGAGAGGGTTCTCCCTCGCATCACCGAGTAGACTTGTCAGCAAGTTAAAGGCCAAGACCAGCACGGTAAATTTCGCTGGTGCCAAGACCGGAAAGCTCTCGAATACGCAGATAAAAACGGTCTCAAGAGAAGTGGCGAAAGAAGTGAACAAGAACCCCAAGGCGTGGCCTACAATCAAGACAGGCTTGAAGATTCTGTTCGGCACTGCGCTTTTTGCACTGATCGCTGCTGGGGTC…
PITG_09224		ATGCGCACCAGCGTCTTCGTGGCATTGGTCGTGGCCACCTTCGTGGCGACCTGCATCAGCTTCACCAGCGCCAAGAATGTAGCCCAGATCCGAGACGTCGATGGCGGCAACAATGTACAGGAAACCCGCACACTGGCCGAGGCGGACGATTGGTGGCTAGCGTCTACCAACACCGAAGAAAGAAGCGGCGGGGCTGGTTTTTTCAGCAAACTTCGTGGAAAAGTGCATGCCAAGCAGTCCAGCGGCGTTATGACGACGCAAAAACTCAACGACCAGCAGGTTAAGACAATCACGAAAGAAGTGGCTACGACTGTGAAGAAGGACCGCAGAACTTGGCCCATGATCAAGAAAGGCTTGAAGATTCTGTACGGCGCCCTCCTCGCAGGTCTCATCATTGTG…
PITG_09577		ATGCATCTGCACACCGTCGTCATGATCGTCGTCACTAGTCTTCTAGCTGTCCGAAATGTTGTGTCGGCGACAGTTATCCAAAATAACGAGCATCCCAGGTCAACGTTGTTCGACCCACCCACTCGGCAGAACCTGAGGAATCACCACTATGAGAACGAGGTTGGTGACGTTGCTAAAGGCGAAGAACGGGGATTGATTCCTTGGAAACTCAAGTACAAGTTCTGGGTTTGGACCGGGGAAACCCCGAAGAGTGTTGAGATCAAGCTGGGATTAAAGGGTTTAGAAGACAAAGCGTACTTGCACCCGAACTACAAGCGCTATCTTGACTTTTCAAAACGCTGGTGGGACAGCCAGTAA
PITG_09585		ATGCGAGTACTGCGCGTGACGTTCCTATGGGCGCTGCTGCTCTTAGTCGCCTTTAGTGCCTCCGTCTACGCTGCTGAAGACGAACCTAAGACTCCGGAGTCCACATCTAGCGCGAACCCGCGTGACAATGACCCCGTTATCCAAGAGATCCGTGGATTACGGAACTCTGGCATGAAGCTGAACGACGCCAAGGACTTTAAAGGCGCCATCGCGAAGCTACGTGGGGCTATTACACTGCTACACGACCGAGTGTTTGGTGAAGGACGTGAGGCCATCACCGACCCCAGCGACATCTCGCAGGACGCGGCTCTCTACGCCCAGATCCTCAACGACTACGGCACGGTACTTATCCGTGCCAAGCAATACGACGAGGCCATCGAAGTGCTGGAGGACTCGGTA…
PITG_09616		ATGCATCTAAGCCCCATTCTACTGGTGACACTGATCACTATTCTTGCCTGGAACAGTGTTCTTGTGGCGGCGACTGAGAAGACTACCGCTTCACTTGTAGACCACGTTACAGGCACAGGCTACGATGGCGTCAACCAGGGGAGATTTCGTAGGACGGCCAGCGCAAACAACAACGTCGCTGGTGCAGCAGATTCGCTTGCTTTGGACGAAAGGGCTAATCCGATAACTTCCTTTCTGAAGGAGATTCCCAATAAGATTCCTTTGTCTTGGAAGACTACCTGGTGGCTTGATCGATACAAGTCGGTAGACTACGTCGAGGAAAAGCTGGGTATGAAGGGTTTGACAAACGCTGAAAAATTGGTCCACAAGAACTACAATCGTTTGGAAAGATATTCCAAA…
PITG_09632		ATGCGCAGTGTATTCTACGTTGTTATTGCCTTTGCAATTTTAGTGAACAGCAGCGGCGTCACAGCGATCCCGAATCCCATCACTGAGTCTCAACTCTTGTCGAAGGCATCCCCTGACCCTGCGGCGAAAAGATCTCTCCGGAACGCAGGCCAACAAGTTGTTCAGAGCCGCCCGACGGACGGGAACGGTGGAGTCTTCAAAGCTTTCAGTGGTACAAACAAACTCATAAAGCTGCCAGACATGAAAACAAGCAACGTTCTCGAAGCTGCCAAGAAGGTGAAAAAGTTGAAAGAGATGGACAAGTTAAAAAAGTTGATATAG
PITG_09660		ATGCATCTAAGCCCCATTCTACTGGTGACACTGATCACTATTCTTGCCTGGAACAGTGTTCTTGTGGCGGCGACTGAGAAGACTATCGCTTCACTTGTAGACCACGTTACAGGCACAGGCTACGATGGCGTCAACCAGGGGAGATTTCGTAGGACGGCCAGCGCAAACAACAACGTCGCTGGTGCAGCAGATTCGCTTGCTTTGGACGAAAGGGCTAATCCGATAACTTCCTTTCTGAAGGAGATTCCCAATAAGATCCCTTTGTCTTGGAAGACTACCTGGTGGCTTGATCGATACAAGTCGGTAGACTTCGTCGAGGAAAAGCTGGGTATGAAGGGTTTGACAAACGCTGAAAAATTGGTCCACAAGAACTACAATCGTTTGGAAAGATATTCCAAA…
PITG_09716		ATGAATATTCGCAGTCTCTTCATCGCTACTATCGCAGCGATTGCTGCGGGCGAAGCTCAATCCAAGGTCATTCCGTACGACACTCTGCAGCCATTTCCCCAACCGATTCCTACCACTGACGCTCAAAAGGCAATTCTCAAATACAAGCCTCAACTTAAGGTTGAGGAGGGATGTCACCCGTACCCCGCAGTCCAGAGGAACGGTGACATTAGCAGCGGTCTCAGATGGAGTGGTCCCGAGGACATCGGATGCAAGGGCTCGTCTTTGGGCTCTCAAATCTACGCTCGCTCAAAATTGTTCAAGGACAAGTGGGCTGTCATGTACACTTGGTACTTTCCGAAGGGCCGTGCACCGATCCCGGGTCTACGCTCCTCCGGCCACCGCCACGGCTGGGAATAC…
PITG_09732		ATGCGTCTCTACTCAATCGCCTTCCTCGTTGCCGTTGCTCTTCTCGCAAAGGTGGACCGGGCCACCCCCTCGGAGCTCACCACCGCCGACTACCCGACTCTTACTCATTCCATCACCGGCCGCCAGAACGATGTGACTCCTCGGTTGTTGAGACGTATGGAGGAGGACGACGAAGAGAGAGGCATCGGGGGCACCGCGATCTCAGATCTTGCGGCCAAGTTAAAGAGCCGCACCTCGAGTCTTGTCGATAAAGCGGTCAACTTAAAGGCGCGTGAGATGAAAGCGGCGAGAGCCATGCGATTCGGTGAAATCGACGACACGTTGGCAAGCTCGAACATCAACAATTTGATCACAAAACTCAAAGAAATTAACGACAAGAATCGTTTGGTAAAGGTGTCG…
PITG_09739		ATGCGCCTCGCCCTCATCTTCGCTGTGATCGCTGCAGCCTGTCTAGCTTCCAGTGAAGCCTTCGCTACGAGTCCCGGCAAAGCTAAGATATCTAAGGTGACTTTACTTGATGCGCCAGGTCAAAGACTTCTAAGGGCCCACCGCGCTGCTGTTGAAGACGAAGATGACTCCGCAGAGAGGGGTCTTAGTGCCAAAGACTACGCGGCACCAGCCAAATATGGTGATGATTTGGGGATTGACGTGGCGAAAGCTACCAGAAACACTGCGTACTTGAATGAGGTGGCAGAGCAGTACCAAAAGTACAAAGACTTTCTGAATCAGTTGATTCAAAGTCGCAAAACAAAGAGATCCTCGATGATTTCGTATGAGCGTCGCGGGTGA
PITG_09754		ATGATCATGCATTTGTGTCGTGCTCTTCTGGTGACTGTGTTTGCATTCCTCGCCAGCACTGATTCTCTGTCAGCAGCAGCACACTCCGGCCAAATAGAAAGAAGCTTGACGAAATCGTCAACCACGGCGATCGCTTCAGAACAGAGATCACTGAGATTGAACGATAAGGCAAATGGTATGGTTGGCGGTGAAGATACTATCGAGGGAAGAGGCGGTGGCAAGCTGTCCGACTACTTTTTCGCGCTATACTCGTGTGTTTTACGTATAGTAAAAAAAAACTCAATA
PITG_09836		ATGCGCCGATTCAACGTCTTGCTAATAATTGCTGCGACCGCCCTCGTTGTAGGAAGCCATGGCCTCTCAGCTGCCGACCAAGCCAAGTCTCCAAGCGTGACGACACCGGACGCGCGTTCCTCTGTCCGCTCACTTTTAAGCGAGAGTGTTCGCGACAATACAAGCAAGCTCCGGGGTGCTGGAGAAACGTCGGAGCTAGACGAGGAGCGAGGGTTATTCTCCAGTCTGAAGCTTCGTCTCTACCTTCAACGAGGTGTTACTCCTGCTCAGGCGTTGAAGAAGCTTCCCAAAACCCAAATGGAAAAGTACTACTACAGTACATGTGGCTCAAGAAAATGGCAGCCAAGAAGCCTCCAACCAAGGCCTGATTGCTGGAGCGCATCATTGCACTATAACCTT…
PITG_09935		ATGCGTATCTCGTTTATGATGGCTGTTGCGATGGCTACCCTCTACTTTGCGATCTGTAACGCGACTGGTGACTCCAATGCAATCAAGTTGTCAACAAAGGGCTCGCCAGAGCTCGTCCACACGCTTGACGAAGTGCGCAGCGACGCTGGGACCCCGAAACGGTATTTACGAGTACACAAAAAGGATGGAGAAATCAGAGCGGAGGAGCGAGGTCTTGGTGAACTAATGGCTAAGATTAAATATATGGTCGAGAATGCAGACCTCAGAACATTGCTTAAGGCAATCCTGGATGAGATATTAAAGGCCGATGACGGGTATAGGACGTGGGAGGCGCTTCGGTATAACGCACACGGCGCTGACGAGCTGTTAAACTTGCGGTCTCCAAGAAGAGAATGA
PITG_10116		ATGCGTTTCTGTTGTACGGTATCATTACTGCTGGTTCTTGTATCTCTCGTCGCAACAAGTGCAGCAACTGACTCACAGCACATCGCATCCGGCTTCTCGACTTCGTCTGAGAGGAGGTTGCTGAGGACTATTAATAATGCAGCGGAAAAGGGCGAATATGAAGAGAGGGCGTTCGCGATCCCTGGCTTGTCGAAGGTGTCGAAGGTCGTGGATTGGATTAAAGCGTTTATCCTAAAGATCAAGCTCTCGTTCCAGGAGGGGAAACAGCTTAGCGCTTGGCTGAAGGAGAAAAAGACACCTGAAGACATCTTCAAACTGCTAAAGCTCGATACCGGGACGAAAAACCTCTTGGCCAGCCGCAACTTAAGGACGTGGAGTGTCTTTATGGTGCTGTACAAC…
PITG_10232		ATGCGCCTTGGCTATTTGATTGTGGGTTGCGCGGTAGCCCTCCTCGCTACAACCGATGGAGTGGTGGACGCCTCAAGTAAACATAAGCAGCTGTCCACTGATGTCCCTCGTCCAGCTGATGACATTTCATCAGAACGGTTCCTAAGAAGTCAAGATACTCCTGAAGATGATGGAAACCCCGCGCACGAAGACCGAGGATACTTAACAGTGCTTACCAACGCAGCCATGCATCCCTTGAGGGAGCGGAAAATGAAGAATCAAATTGCAAACTTGATCAAGATGGACGCAACTGACGCAGAGTTATATGCGGCAGGAGTGCAACCCCACCGTCTCTTCGACGTCATAAGGCACAAAGACGAATCTGTTGAAATGTCCCTTTCCCAGTGGGTGACCATGGTG…
PITG_10465		ATGAGTCTCTACTTGATCGTGCTCCTATTCGTTGCTGTTCTTTTGGCAAACATAGAACAAGCCACCTCCTTCGAGCTGACCACTGCCGGCCATCGAGCTGCCATCCACCCCCTCGCCGACCATCAGAGCCTTGTCGCTCCTAAAAGGCTGATGCGACGTAATGATGAAGACAACGATGAAAGAACAGCCGTAAGGGGTGCAACAATCACAGAGCTGGCAACAAAAGTCAAGGGCGGCGCGTCAAAACTTGTTCGGAAATTGGTGAACATTAACAACTATGAAGATCAAGTGCTGATGAAACTGAAACTCAGTCATCATGTTGATGACGCCTTGACAAGCTCGAATCTGCAGCGTTTGGCTGAAGAAGTCCAGAAGATCAACTCAAAGAACACCAAGAAA…
PITG_10540		ATGCGTCACTTGCTGACTGCTGCAGTTATTCTCTTTGGGGGCTGCGATATGGCTTCTGCAATAATCGACGCGCAGCAAGTTGCGCCATCTGAGGTGTCGTCCACGGATGCGATACAATCAATCTACGCTGCTCAGTTGGTGCGCAGTGGCAAGAGATTCCTTCGTATCCCCACGGCCGAACAACTAGACGATGAGTTGGGTCAAGTCGATGAGGAACGAAGAATGGAGATTCTGACAAAGCAGCTTTCTAAGCTGGCGAGTTTCACAAAAAACACTGGAGCACTAAAAAAAGTGGATGAGGCCGTAGCAGCAGCCAAACCTCAGAACGCCATGAGTCTCGAGCAGAATCTCATGTCCAAACTGGGTAAGAATCAACTTGCACAACGGAATTTTGAGCAG…
PITG_10639		ATGGCTATCCAAGACGTTGACGAAAGCTTACCAGAGCAAAATCGGTTTCTTCGGTTGAATGGGGGAATGCCTGGTGACGAGGAAGAGAGGCTCCTGAATTTTGGGTCGTTAACAAAATTGATCCCGGGCACAAGTGCTTCAAGAAAAGCACATGCATTGAAAGCTGCACAAAAGGCAGAAGAAGCTGCGAAGAAGAAAATTATGGCAGATATTTGGTTCCAGAAGTTTAAGAGATACGAATACCTGTTCGCGACTGCGTTTTCGAAGTGGAAGAAGGAAAAGATGTCCCCCGAAGATGTCAGAAGATTTTTTGAACAAAAAGGCGTGGCTGGTTCGGAGGTGAATAGAATCGCTGCACGCTTCTACACTTATCGCATGAGCTTAGCTCATTGA
PITG_10640		ATGCGGTTTTTAGTGTGGGTCTTCTTTGTGGGCCTGGTAACCTTCGTTTCCGGTACCCATGCTATCTCTAAGCTCGCCAACTCGAATGAGCCCCAATCTACACAGTTAACGATGAAGGACATTGACACATTGACCCGTCTTTTTTTCGTCGAGGACGGTGATGCCGCCAAGCGATTCCTGCGAAGCAACGCAAATCAAGATTTGACGACAGCTAACGACGATTCGGATGTCAAGGAGGAGGAGAGAGGACTTCTCCCGTCGAAGGTTACAAACTTGATCTCGAAGGCGAAGAACGGCTGGGCTAAGTGGAAGGCGAACGCGTTGGAGAAGGCTTTTCAGCATATGATGAAGCAGGGAGAAACCCCCACGTCATTAGCAAAGCGTTTGGAGATTGGAGGA…
PITG_10654		ATGCGGTTCTTCTACGTCGCCCTCGCTGTCGCAGCCACACTCCTTGCCAGCACCGACGCAACTCCCACTGACTCTCAGCAAAAGTCCAACTTGCGGAAGTCCGTCATTGCCAAGGTTGGCGTCGATGCGAAGCGCTCTTTGCGCTCTTCCGAGGAGGAGCCTGCTGCTCCGCTGGTTGGTCTTGAAGAGCGTGGTGGTGGACTAAACTCTGATAAGCTGTGGAAACTTGTCAAGTCCCACGAAGCTATTCCAGTGGAAATCGCGAAGCTGAGTGACAACGTGCAAGAAAAGATCGCTGGCGTGTTGATGGCCCAAAATCTGTCTCTGGAGAAATTCGCTAAGAAGGTAGGAATGGATGGTGCTCACGACACAGCACACCGCAACAACCCATTTTTTCAG…
PITG_10672 based on G85WGS		ATGCGTTTGAGGGTGCTGCACACCGTTTCGAACGGTGTTTTTGGGATTTTGCCCTTTTTGCCCACTTTGGAAAATTATGCGGTGGTATCGCGTGCTTCTCGCTCGCGGCGGCTTTCTGTCCAAGCCACCAGCGACGCTACCCCAACGTCCACACTAGTCTCACCCCATTTCATCGTCGCGGAGAATACCAAGCCAAGATTTTTAAGATCTGAAGACTTATGTTACGGGGACCGGCAGTCGTTCAAGAACGGTGAGAGCAAGAATGGCGTTAGTGGCAATTCGGACGAGAGGGCAGGGGCACTCGAAAAGCTTACGTCGTCCAAGACCTTCAAGTCGATCACACAGGGTGTATCGAAAGCCACCAACACATTCAGCGAGAAGATCTCGCCCGCATGGCCC…
PITG_10673		ATGCGGTGGTGTCATATTCTCGTCATGTCAATTTGCTTCCTTGCTAGCAGCGATGGTCACTTGGCGACCAAAACGTCGGCCGTGTCTTCGCCCGCAACCTTGATATCTACCAATGCCATCGTCACTGACAACGCGAAACGAAGATTTCTGAGGGTGGACGAGTCGGATAAGACCAGCGTTCGATATGAACAGGAAGTAGACAAGACAACTAGAAGATGTCGAGAGGAGAGAACTCAAGACACT
PITG_10818		ATGGCGGTGCGGCTGAGCTGTCTGCTAGTTTTCGTATCGCTTGTCGTTGTGTTCGTAGCGTGTGACTGTGCTACGGGTCCTAGAGCTCGAGAGGTCCGGCGCGGAGTCCTCTCCGATTCCAATAAGTTCCTGCGGAGTGAAAACAATCCCTCTAGGCAACTGGCTACAGCTTCACGTAATGACGAGGAGAGAATGGCAGTGAGGGAAGCATTTATGTGGTTCTGGAACGCTGTGAAGATTCGAGTCAAGATGAAGTTTTGGCTTTTCCGTGGGAAAACACCGGAAGAAGTTTTAAAAAAACTTAAGGTGACGAATACCGCCGACAAAAATCACAAGTATTATTCCAAGTACTTCTTCAGATACTATGTTAAGTATCCTGGAAGACAGCCGCCAAATCTG…
PITG_11340		ATGTTCAGCAGTAGCAAGATCGCCGCCGTGTGCCTCGCCGTCGTGGCGCTAACCAACAGCGCGTATGCTGAGAAGGAGGCCGCCCAGACGTTCGGACTGCTTGGCGCTGGTCTGCACGGTGGTGCGGGACTCTATGGAGCTGGCGCTGCCGGTCTTCATGGTGGAGCCGGCGTTGGTGCTGGTCTGTACGGTCGAGGTGCCGGCTATGGTGGTGCTGGTGCTGGTCTGTACGGTCGAGGTGCTGGTGGCGTTGGTGCTGGGCTGTACGGTCGAGGTGCCGGATATGGTGGCGCTGGTGCTGGTCTGTACGGTCGAGGTGCTGGTGGCGTTGGTGCTGGGCTGTACGGTCGAGGCGCCGGATATGGTGGCGCTGGTGCTGGTCTGTTCGGTCGAGGTGGA…
PITG_11350	PexRD2_family	ATGCGCCTCTCTTATGTGATCGCTGTAATTGCGGCTTCATTCCTGGTTACCACGGAAGCGCTCTCGACGAACACGGGTGTTCAGGCTGCTAATTTGGTAGGCCCAGCACAGCGTCTACTGAGGAAACACTACACGGCAGCTGAAAACGACGATGACTCTGAAGCAAGGGCTCTGAATACAGAGAAGATGAAAACGATGTTGAAAGCTGGGATGACTGTTGACGACTACGCTGCCAAGCTAAAACTTACCGACAAGATTGCAGCTGCAGCTAACTCTGCAAGGGCGATGGAAAAGCTTGGCGAAACTCTCAAGATGAAGAAGCTCCTGCGGTACCTCAACTATGTGGCTGAACACACAGCAGTTTGA
PITG_11383	PexRD2_family	ATGCGCCTCTCTTATGTGATTGTTGTAATTGCGACTTCATTCCTGGTTACCACGGAAGCGCTTTCGACGAACACGGGTGTTCAGGCTGCTAATGTGGTAGGCCCAGCCCAGCGTCTACTGAGGAAACACTACACGGCAGCTGAAAACGACGATGACTCTGAAGCAAGGGCTCTGAATACAGAGAAGATGAAAACGATGTTGAAAGCTGGGATGACTGTTGACGACTACGCTGCCAAGTTAAAACTTACCGACAAGATTGCAGCTGCAGCTAACTCTGCAAGGGCGATGGAAAAGCTTGGCGAAACTCTCAAGATGAAGAAGCTCCTGCGGTACCTCAACTATGTGGCTGAACACACAGCAGTTTGA
PITG_11384	PexRD2_family	ATGCGCCTCTCTTATGTGATTGTTGTAATTGCGGCTTCATTCCTGGTTACCACGGAAGCGCTCTCGACGAACACGGGTGTTCAGGCTGCTAATTTGGTAGGCCCAGCCCAGCGTCTACTGAGGAAACACTACACGGCAGCTGAAAACGACGATGACTCTGAAGCAAGGGCTCTGAATACAGAGAAGATGAAAACGATGTTGAAAGCTGGGATGACTGTTGACGACTACGCTGCCAAGCTAAAACTTACCGACAAGATTGCAGCTGCAGCTAACTCTGCAAGGGCGATGGAAAAGCTTGGCGAAACTCTCAAGATGAAGAAGCTCCTGCGGTACCTCAACTATGTGGCTGAACACACAGCAGTTTGA
PITG_11421		ATGCGCCTCACCTACGTCTTGGTTTTTGTTTGCGCGGCCATCGTCCAAACCAGTGGCACTGCGGTTTCTGTGACCAAGGGTTCCAAGGCGTTGATTAAGGATGGCGAGTCGCCGGAAACTGTCAATCGACTTCGTGCAGATGAAGGAATGCGGCGATTGGCGGCAAAGGACGGCTTCCTAAGCTTTCTTAAAAAGGAGTTCAAGGGGGCGTTTCCATGGACGAAGGCCCACAAGCAAAAAAAGAGAAAGGAGGATATTGCTCGGTTTCATCGCCAGTGGTCCAACATGAGGCATGCGGGGGCAAATGTCTAA
PITG_11484		ATGCGTCTGTCCTTCATCATCTTTGCCATCTCCCTTCTCGCAGGCGGTAGCGGAGCAGCTGAGGCCCTCCACCCTGCGTCGGATGTCTTGACATTGCGAGGTACAAACCAAGGCGCAAGCACCGGCAAGAGATCGTTGCGCTACGACAATAACGCGGAGCGCGCTGGCGAGGAGGACGATGAAGAAAGGGCTTTCCCAGGTGCAGAGGAGCTTTCTAGGCTCGCGAACCTAGCCCATACGAGCAAGGCTGATTCTCTTGGGACATCGCTGAAGAATTTTTTTAAGCAACTAGATAAAGCTAACGTCAACCCGTCCAACATTCATAAGTACGGCTTCTCAGGCGAAGAATTCGATCAACTCCGTAAACGGTTCGGAACGTGGTACAGACACTACAAGGAC…
PITG_11507		ATGCGTCTGTCCTTCATCATCGTTGCCGTCTCCCTTCTTGCAGGCGGTAGCGGAGCAGCTGGGGCCGCCTACCCTGCGTCGGATGTCTTGACATCGCGAGGTACAAACGAAGGCGCAAGAACCGGCAAGAGATCGTTGCGCTACGACAGTAATGTGGAGCGCACTGGCGAGGAGGACGATGAAATAAAGTTCCTCCCAGATGCGGAGAAACTTGCTCAGCTCGCGAAACTAGCCCATACGAACAAGGCTGATTCTCTTGGGACATCACTGAAGAATTTTTTAAGCAACTAG
PITG_11936		ATGGTTCTCGGAAAATCTTCGCTCGCAGCTATCGCGGCTTCGACCATGCTCGTCTCTACAGCTAAGGGCCACGGCTACATGACGGCGCCTAAAGTGGAGTTTACCTTTAACGGTGATAACACGCAGTACATGGCTACGATCGATGCTAGCAAGTCTGGCTTCAGCGGTATCTTCGGCGGGTCGCCGACGGACAACACAGCTAACTTTAACAAGGGCTTTGCCGCCAGCAAGTACAAATCACTGAAGGAGTTTATGAACGACAATATGGTCCTCGTGAATGAGGATTTCACCAAGGAATGCGGCTACACCAATCCGGACGCCACCCCGCAACCTTTGCCCAAGACGTATGTCGAGTGGAGCCACGGCGCCGGTGAGGGATTCACATTATCCCACGAAGGC…
PITG_11947		ATGATTAACTCGTTCAAGAAAAGCTTGTTCGTGACCGCCGTGGCAGTGGCACTGGCCGTGAGTGTGGAGGGATACACTGGCGCGGCCGTGGCGACCCAGTCCACGTATGAGGTGAAGCGCATGCTGCGACTCCAAGTAGAGGAAGTTGCAGAAGAGGAAATGGCCGACGACTCGGAGTGCGGCTCGCTAGAAATGGCTGAGGACGACTCCGAATGTGGCTCGCTCGAAATGGCCGAGGACGATTCGGAGTGCGGATCTCTCGAGATGGCAGAGCCTGACAATGGCGGCGACATTGGAGGCGACACGGGCGGTGATAAGGGCGGTGATACCGGAGGCAACACCTGGACACAAGCCCCCAGCACTGACACTGGCGGTGATAAGGGCGGTGATACCGGTGGC…
PITG_12010		ATGCGCTGGCTCATTTGGATTGCGCTCTCGGCTCTTGTAATGCTCCAAGCGAGCACCCAAGCGCTGTCAACCAACAAAGACAACCTCGAGATCGAGACGAAAAGGTCGAGGCTGGATGCTGTTTCTCCGGTCCGGGTAATCTCGACTTTGCACGATGTCAGTGGGAACCGAAGCCTGCGGGGTGCCAGCAACAAAGTAATCGCGCAACATGAAGACGAAGAGCGCTACAGCACCCGCTCTTTGAAGAATTAG
PITG_12423		ATGCGACTCTCACGCATTCTCCTCGTCGCGTTTGCTATGGCTTGGCTCGAAAGCGGCAATGCGGTGTCGGACCGTAGTGAGGTGATACCTTCGAGGACAATCGGCCGGGCTATTCGCTTTTCTGCGAGCATCGAAGGAATAACTCATCGTGTGCATGACGAGGAAAGAGGACTATTTGACTTCTTCAAACGCAGGCCCTTCACAACCAACATGAAAGCAGCATACCTGTATAACGCGAAGGTGTACGACGATATTCTCGCAAAGTCTGGGTACCTCTCAGCATTTGGGGCGTGGAAACAAATGAAGTATTCGGAGAAACAAATTTCGAGAGCCATGAAAAAGCTTGGTAAGAACCCGGGCGAGATCGAGACTGTATTGGCCACCTTTCGCAAGATGGCA…
PITG_12666-opt		ATGCTGTCCTGCACGAAGATGTTCACGGTGTGCGCGACCGCAGCCCTGATCATGTCCACCATTACCGAGGCAACCGTCGGCAACCAGGTCCCAGACTACAAGCACGGGGTGCAGCTGGGTGTTGGTGCCGGAGTGGGTCTTGGTTTAGGCGGCGGTGAGCAGAATCAGAACGCGGAGACGCCATGCCCCCAGTCTGACAACTCTCAGTCGGTTACCCAGAACGGCCTTGGTGTTGGTGTCGGCCTCGGCCTCGGTGTCGGCGGCGGTCACCCGGACCAGAACGGAGGCGTCGGACTTGGCGCGGGACTGGGCCTCGGACTCGGTGTCGGCGGCGGTCACCCGGACCAGAACGGAGGCGTCGGACTTGGCGCCGGACTGGGTCTCGGACTCGGTGTCGGC…
PITG_12706		ATGCGCCTCACTTACATACTCGCAATGGTATTCGCGACCACTCTCTACTCCAGCGGGACTGCGCTTCAAGCCACCACGGAGATCACCGAAATGACCAAGAAAACTGCTATCTCGCCTAATACAGTTGTTCGCGGCCACCCGAATGGAGAAAGACAGCTACGGCGTGTCGGCAATGACAAATACGAGGCCGATGAAGAAAGAGGCTTTTTTGGGAGGCTCAGGGAGGTTGTTAAGAGATTGAATGCCAGTAAAGGAGCAGGAAAAACTACGACACAAAAAACCAAGGAACAAACACACACTGACTTCGTGGACAACCTACGGAAAAACAACTATGAGGAATTACTGAAACGCGGCTAG
PITG_12710		ATGCGCCTCACTTACATACTCGCAATGGTATTCGCGACCACTCTCTACTCCAGCGGGACTGCGCTTCAAGCCACCACGGAGATCACCGAAATGACCAAGAGAACTGCTATCTCGCCTAATACAGTTGTTCGCGGCCACCCGAATGGAGAAAGACAGCTACGGCGTGTCGGCAATGACAAATACGAGGCCGATGAAGAAAGAGGCTTTTTTGGGAGGCTCAGGGAGGTTGTTAAGAGATTGAATGCCAGTAAAGAAGCAGGAAAAACTACGACACAAAAAAACCAAGGAACAAACACACACTGA
PITG_12731		ATGCGATTCTATTCGGTGTTGCTGACTATTGTGACTCTCATTGCCAGTACTTATGATGCAAAAGTAAACGCTTCAGGCATCCAGGCTATTGCTGTCAGTAGCATTTCCCACGATGCTCCTGCTGCGAGGATGCTACGAGCTGACCATGCCGATGAGAGAGGAATAAGCGTACCCAGTGCCTCAAAGATCGTCGAATGGATGCTTAGTCCGAAGGTAGCGAAAGAGCTCACATTTCTCGAAAACCGCAAGGTCCAGAAGTGGGTAGACAAACAGAAGACGCAGGAGTATGTCTTTACGAAGCTGGGCCTTAACAGCGGACTTGATAAGGCTCTCTCCAACCCGAAGCTCCATGTTTATGCTGCCTACATCGATCGTTTCAACGTGAAAAACCCCTCAAAC…
PITG_12737		ATGCGTGCTTGTGCCATCCTGGTGGTCGCTGCTGCCGCTGTACTTACCGGTTCTACTGCTATATCCTCCACCGATGCTTTGGAGCTGGCTACGCTCTCCAAGACTGCCCAGGACGTCGAACTATCGTCCGTTGCTGCGCAGCCAAGAAGCAACATCCAGCGGCGTTTGAGAAAACATAAGACTGTCAACACCAATAGCGAAATGGAGTACGAATCGGAAGCGGAAGCTAGAGGCTTGGTGCCGGAGAAGCTGACCAACCTCGTGAACAAGTTCAAGAAGGTGGGGGGAGAAGTCATGCTCAAAACCAAGAGCTTGAACCAACTGAAAAAGCTTTCTGAAAAGATGGAGGAAAAAAGTTTGTATGCGCTTACTGATTTGGAGAAGAAGGGATACACTCCT…
PITG_12751		ATGATCAGCAGCAGCAAGATTGCCGCCCTGTGGCTCACAGTCGTCGCACTCTCAAGTAGCACTTGTGCGAAGGAACAGGCCGCCCAGACGTTCGGATTCCTGCACGGAGGTGCCGGTGCCGGCTTGTACGGAGGTGGTCGAGCGGGCGCAGTTGCCGGACTCTACGGGCGTGGTGCCGGGATCGGCAACGGATACGCTGGCGTTGGGGCTGGTCTCGAAGGAGCTGCTGATCTCGGAGGAGCTGCTGGTCTCGGAGGAGCTGCTGGTCTTGGGGGTGGTGCCGGACTCTATGGACGCGGCGTTGGTGTCGGCAACGGCTACGGTGGTGCTGGTCTCGGAGCTGGTGTCGGCGGCACCGGCGGCGTTAGCGGAGCGGCTAACGGTGGTGCGAGTGGCAAC…
PITG_12752		ATGATCAGCAGCAGCAAGATTGCCGCCCTGTGCCTCGCTGTCGTCGCACTCTTAAGCAGCACATATGCGGAGGAACAGGCCGCCCAGACGTTCGGACTTCTGCACGGAGGTGCCGGTGCCGGCTTGTACGGAGGTGGTCGAGCGGGTGCAGGTGTCGGACTCTACGGACGCGGTGCCAGAATCGGCAATGGATACGGCGGGGCTGGCATTGAGGCTGGTCTTGGAGGAGCGTCTGGTCTCGGAGGAGCTGCTGGTCTTGGGGGTGGTGCCGGACTCTATGGACGCGGCGTTGGTGTCGGCAACGGATACAGTGGTGCTGGTCTCGGAGCTGGTGTCGGCGGCACCGGCGGCGTTACCGGAGCGGCTAACGGTGGTGTGAATGGCATCGCTGGTGCAGGT…
PITG_12768		ATGTTCAGCAGTAGCAAGATCGCCGCCGTGTGCCTCGCCGTCGTGGCGCTAACCAACAGCGCGTATGCTGAGAAGGAGGCCGCCCAGACGTTCGGACTGCTTGGCGCTGTTCTGCACGGTGCGTTGGTGCTGGTCTGTACGGTCGAGGTGCCGGCTATGGTGGCGCTGGTGCTGGGCTGTACGCCGGATATGGTGGCGCTGGTGCTGTGCTGTACGGTCGAGGTGCTGGTGGCGTTGGTGCTGGGCTGTACGGTCGAGGCGCCGGATATGGTGGTGCTGGTGCTGGGCTGTTTGGTCGGGAAGCCGGCTACGGAGGCGCTGGTGCTGGGGATCGGAGCTGGCGTTGGCGGCGCGGGCCTCGGTAACGGATACGGCGGTGTTGGTGTCGGAGGAACTACG…
PITG_13044		ATGCGTGCCAGCTTACTCTTACTTCTGGTCGCTGCTACCATCGCCATTAGTCTGACGGCTGCTACCAATGGACTCAATCCAGCTCGCCGATTAAAGGGCGTTCAGACCTCCTCGGTAGAGGAGGAGCCTCTAAGAGCTCAAGATGAAGAGAGAGCTGGCTGGGCAGACTTGGCTTCCAAGTTTAAGGCGGGACAGCTTGACGACGCCCTTGAGAAGATGAAGGGTGTAGGACAAGTTGACGATGCTCTTGCGAAGATAAAGGGTGCAGGACAGCTAGATGACGCCGTCGCCGCCGCTGGTGGAAACAAGTGGCAGCAGGCACTTGAGAAGCTTAAAGCACAGAAAGCCTTGCAGAATGCAGAGAAGGTTGCTGAGACGACTACGGCGGGCAAGAACAAG…
PITG_13045		ATGCGTCCAAGCTTCGTCCTCGCGCTGTTGGTGGCCTTCGTAGTGGCATGCGTTAGCGTCACTGCGAGAGCGAACGCCGCTGTCCAGCCGAAGCTCACGATCGAGATAGCGAGCAGTATGTCGACACGCCGGTATCTGAAGGGAAGGCAGGGAGGGACTGTTAATGACGATGAAGAGAGACTGTTCACGGGTGCTATTCAGAAAATGCCGGGTTTTAACAAAATCAAGGCTGCCTTTCAGAATAACCCAAGTTTTGCCAAGAATTTGGAGAAGTTTCGTATGAAACGCCAGCGTCTCGATGAATTTTTCAAGGAGAATCCAGTTATTAAGAAGGAAATCATCGTCGCTTCCGTGCTTTTGACACTGATTTTCAGTGTGCCGATTGTAGTCAATGCATTT…
PITG_13048		ATGCGTGCCAGCTTACTCTTACTTCTGGTCGCTGCTACCATCGCCATCAGTCTGACGGCTGCTACCAATGGACTCAATCCAGCTCGCCGATTAAAGGGCGTTCAGACCTCCTCGGTAGAGGAGGAGCCTCTAAGAGCTCAAGATGAAGAGAGAGCTGGCTGGGCAGACTTGGCTTCCAAGTTTAAGGCGGGACAGCTTGACGACGCCCTTGAGAAGATGAAGGGTGTAGGACAAGTTGACGATGCTCTTGCGAAGATAAAGGGTGCAGGACAGCTAGATGACGCCGTCGCCGCCGCTGGTGGAAACAAGTGGCAGCAGGCACTTGAGAAGCTTAAAGCACAGAAAGCCTTGCAGAATGCAGAGAAGGTTGCTGAGACGACTACGGCGGGCAAGAACAAG…
PITG_13093		ATGCGTGTCTACTTTATCCTCATCCTGGCTGTTGCCACTGTGTCGGGCGCCACCTCCGAGATGCTGTCGTTCCAGAATGCCATTCAATCCTCAGGTGGTGCCAAAATAGAGACAAGCGCTGGGAGACTTCTCCGAGCAGAGTTGACGACAGATGAGACGTACCCGGAAGAGAGGACCTCTTTGGCCGCTGTCGAAAAGCTAAATGCGAAGACAAAAGATGTACTAAAAGACAAGTGGGATGCGGCAAACGTGAAGTATCAGTCCCCTTTCATCTATAATGACGGCATTGGGCAATCAATAATGAAGAGAAATATCGATCCTGACAAGGTGTTCAAATACCTGACGCAGCAAAAGCTTGATCGGACGATCGGAGAGAATCCTCAGTATGGACTATGGAAG…
PITG_13157		ATGAAGCTTTCGTACATCATCGCTTTCGCCGCCGTGGCCGTCGCCTCGACCGCTATCCCCACCAATGCCGCTACGGGCTTGACAACCAGCAACGTCGCTGAGCATCTGCAGGTCGTCCGCCAACTTGGCGCGGGCGGTGGCCTTCGCGGCTCGAGCCAGCAGGGTGACCAATCCCAGAACACGCCCAGCACTTCCCAGAACGATGGCAACACCAGCCAAAACGATGGCAAGCAGGAAAAACAGGACGATGGCAAGCAAAAGAGCAACGGCGATGACAAGAAGAAGGATGACGACAAGAAGAAGGAGGACAAGGAGAAGAAGGAGAAGGAGAAACAAGAGAAGAAGGAGAAGAAGGAGAAGGAAAAGAAGGAGAAGGAGGAGAAGAAGAAGCAAAAGCAG…
PITG_13306		ATGCACCTATCGTACGTCGTGCTCGTAGCTATTGTGGCACTCTCCGCTAGCACTGAGGTCACACGTACCGCCCTCGCAAACTCAGTCCAGACCAAGACATCCACCATCTCGCTGTACAGCCCCACCACCGAAAGTTACAGATTCCTACGAGCTCGCAAAAATGAAGACGCATCAGATGAAGAGCGTGGTATATCAAACGTAGCGAGAATCAAGGAGAAAATCTTCAAGCTTAAAATGAAGATCGCGATGCCAAGTATCAAAAAGGTTTTGGCAGGCGTAGTGGGAGACCTATTCAAGTGA
PITG_13452		ATGCGCCTTAGTTACATCCTCGTAGTGGTGATTGCAGTCACTCTACAGGCCTGCGTCTGTGCTATCCCCGTCATAAAAGAAGCCAACCAGGTCATGCTCGCTAATGGACCACTACCTAGCATCGTCAATACGGAGGGTGGGCGACTTTTGCGTGGCGTCAAGAAGCGTACAGCGGAGAGAGAAGTGCAGGAAGAGAGGATGTCTGGCGCGAAACTCAGCGAAAAGGGGAAACAATTCTTAAAATGGTTTTTTCGTGGCAGCGATACACGCGTTAAAGGCAGAAGCTGGAGATAA
PITG_13509		ATGGGTTTCTACGGCGTCGCCACACTGGTCACCGTTGCTGTTTTGGCGAGTTCTTCTACCTTGGCTGTAGTGGACCCGAACACACCGGACTTCTTGCCTTTGTATCAGACGTCGGCTGCTGTCGAAGGCAACGCCCCCACTCCTAGGCTCCTGAGAGGTATTATCCAAGCGGACGATGGCGAGGAGTGGGCGGCCTTGCTCGACCAGCTTAAAAATTTGCTCAAGTGGGACGATGCGATTGTAAAGGGATTGACGAGCAAGTCAGAAACCCCTTATGGGGCTCTTGTTTCGCTAGGCCTTAGCAAAGTCGACAATAACGCTCTTTCTGACGCCAAGTTTGGAAGTTGGTTCAAGTACGTTACCAAGACCAACAAGCACGACTGGGAAACCGCCACGATT…
PITG_13593		ATGCGTCTCTCTTCTGTCGTCTCTGTCGCCATTGCAATTGTTTGCTTGACGACATCCCATTTTGCCCAAGCCAGGATTTCGTTACCAGACCTCGTCGGTGGAAGGGACGATGCTGCCAGCATGAAAAGAATTCGAACAAGCAAAGAGAATGAGGAGGAACGAGGTGCACTTAAGACAATTACAAACATCGCTAACAGGGTGCAAGTCAAAACAGCGGCGAACGGTTTGCTGGCAGATTCTGGCAAGGCGCATGGCGTATACAGAAAGTGGGCTGCGAAGGGTTATACTTTGGACGACATTCGTAACTTCTTAAAAGTGACGGACCCCAAGATGAAGGGAAAGTACCAACAAATCGTCGACGACTACAATAGGCACCTTTTCCTGAATTGGGCGGCACAG…
PITG_13612		ATGCGCTCATCCTTCCTCATTCTGGCCATCGCGGTGAATTTCCTGGCTGCCAGTGACGCGTCGTCGATGACCACAGACTCCAGCTACGTCACCGAAGTTAGTTCGTCTACCAGTCGGAGTCAACGCCAACTGAGAGCTCACCCCTTGGCCGTTGAAAACAGCGGAGATGAGGAAAGAAGTCTGAACAAGAAAACAATGATGGACATGATGGAGAGCTTAACCACCAAAGAGAAGCTTGCCAGTGATCTGCGTATTGCAGATAAGATCGACGATTTTACCAGACACAACAAGCCAGACATGAATGAGTTCATGCGTACCCCCGAGTACGTCAAGTACATTGGATACGTCAACTTCTTGAATGATATGGCGAAGAAGGAAGAGTACGCACGAATCGTCCAG…
PITG_13625		ATGAAGGTGTCGAAGGCAATCGTGGCTCTCGCGGCGCTGTGCATGGCGCTATTGGCCCCCGCAGCGGGCAGCAAAGAACTCACAAACATCGACGGTGATTTGAATAACCGTCACTTGCGTCAGGAGAGCGCTGAGCTTGCTACTACGCCTGAAGAGATAGGAGTGAAGAAGGACTCGAACAACCCGCTGCAACGTCGCGATCAGGCCCTGGTATCCGCCCACCGCGTGTACGATCCAGTATCGGGGCTGGCCTGTGCGCTTGTGGGGGATTGTATGGCGTGTCCGACGTCCGAGAAGGACGAAACCTTTTGTCGCGAGACAGGATATCGCCAGGAGCTGGACTGTCCTCGACCGAAAGACCCTAAGGACGCAGCGCTCCTTACCAAGCCAGAGGATGAG…
PITG_13628		ATGCTTCGTCAAGCTCGTCCGTTGGTGGTGTTGATCGCTGTGACTTTCTTGGTTGCCAGTGAAGTATTCTCCATGGCTCTAGCCTCCGACCAGAATTCGAACGTTGCATCGATCACGAGCCAAGTCCAGCGGCTTCTGCGGACTCATCACGCTACCATAAAAGTCAACGCTGACTCTGAAGAAAGATTCCTGACAGAACCCCCGCTGACGACGGATGAAATGATGGCGATGATGAAGGCAGGGAAGTCTAAAAATGCGTACGCTTTCGAGCTGGGTATTGCTGGACAAATGGCCGATTTCATCAACAGCGGGCTACCAGATATAGAAACGTTCAAGAAGACTCCGGAGTTCCAGAAGTACGAATTCTACATGAACTTCTTGAACGATATGCGGAAGGAC…
PITG_13847		ATGGTCGCAATGATTGTTCAGTGCACGCGCACGAAGTATGCTCATAGCTTGATACTTCTCGTTGCTACCGCTCTGATCATCTTCGCCAGTGTGGTATCACACTCTGCGAGTCTAAAGACAATCCGCGTCGATATTGAGACGTCTGATCGTACTCGTTCAGCGGATCCCCCGAAAAGTCTAGCCAACCGGCAGCTCAATACGATAGCTACCGACAGCAAGGAAGACGAAGATAGAGTAAACTTTGGCATCAACAAGATAAAAGATTTTGGAGCGAAAAAACTGCAGAAGCTCACAGAGGGCGTGCAGACAAAGTTCCAGCAACAACAGCTAAACCGGTGGGAGGCTGAAGGAAAAACTTCTGATGGGGTGTTCAAGCTTCTAAAACTTGATGCAGAAGGT…
PITG_13930	Avr2_family	ATGCGGCTCACATGCATCCTCGCAGTGTTAATCGCGGTCACTTTTCATGCCACTGCCAATGCACTTCCTGCAGATGCGGGTAAAGTCATTCATGAAAACGGTGCTGACACTCGTATTCCGACCCACGTGCATGACCAGCGCTTACTGCGTCGTGTCAGAAATGACGAAGGTGAGCTCACGGAAGAAAGAACCGGAGGCTTACTGGATAAGATAAAGTCTGTGGTGAAGAAAATCACACCCGAAAAGGCCGTGACAAAGTTTAAGGAGAAGGACATTACGAATCCCGAATGGTTGAAGATCATAAAACACAAGGTTCGTGAAGCAAAGGGACAGGGGTACAAATAG
PITG_13959		ATGACCCTTGTGGTTCTTGCGACCGGCCTCCTTGCAAGTGGCACAGCAGTGTCAAATGCCGATCAGGCCAGTGAGTTGAACGTGGATGTTCACTCCTCAAATGTTCTCGCTACCGAGGACACGAGATTTCTTCGAAGTCACCAGATAACGGATGACAAGGTCGAAATTAACGAACACGGCGAGGAAGAGAGGATGTCTGGGTCTAATTTGTTCTCTGCACTGAAGCTGGAGAAAATGGGGCGGGATACATCTTACCGCGATAAGGAGTTCCAGCGTTGGAAAAACTATGGAAATTCAGTGGGAGATGTTACTCCCCATGTGCCAGTTTCTCTCAAAGAAGCGTACGCAACATACTTGCGAATCCGAGAAATGGTTTTGGTCAACGACTAG
PITG_14046		ATGCGCTTCATCTACTTTCTTCTCGTTGGCAGTGCTGCCATTTTCGCGATCTCCGAAGGTGCAGTGCCAACTCCATCCAAGCAGCTGAAGATTTCGTCCGCAGACGTGCTTCGTCCAGTAGATGAAGCTTTGTCAAGGAGAGTCCTGAGAAGTCGTGATACAGCTGAAGCTAGTGAAGACTTGAGCGACGAAGAGCGCGGACCCTACAGCTACCTTTATTATCTGATCAGGAACAAACGGCAGGAGGGGGAAATAAAGAAAGTAGTTGCGAAGTTGATCAAGGACAAGGCGGAGTTCGAGAAATTATTCAGTGCTGGAGTATTACCCTCGCACTACTTCGACGGCTGA
PITG_14054		ATGCGCTGCAATCACACCCTGTGTGTTGTGGCAATAACATTCCTTGTCAGCTGGAGCCAGACGCTCTCGACGCCTGTCGAATCACGCAGAACGGAGTCGCCTCTTGTACGCAGCGTAAGTGCCACCGAAGAGAGAAATATCTTCTCACAAACCGCAGAAGCAGTCGCGAAATGGGGAACTACGACGGCATTGCTTAATCTCGGAAAAACCGACGACGAGGTGAAAAAGATTCTTGGATTGGAGAAGCTGTCGGGGGAAGCTCTAAAGGCTCATTCAAATTACCACCTACTGGACGACTTCATCACTAAACTTCGAGACCGCAAGGTGACGGGGTGGCTGCATAAGGACACCACCACAGATGAGGTCTGGAAGACATTGCAACTGGACGATTTATTTGCA…
PITG_14076		ATGCGCCTCACCTACGTCTTGGTTTTTGTTTGCGCGGCCATCGTCCAAGCCAGTGGCACTGCGGTTTCTGTGACCAAGGGTTCCAAGGCGTTGATTAAGGATGGCGAGTCGCCGGAAACTGTCAATCGACTTCGTGCAGATGAAGGAATGCGGCGATTGGCGGCAAAGGACGGCTTCCTAAGCTTTCTTAAAAATAAGTTCAAGGGGGCGTTTCCATGGACGAAGGCCCACAAGCAAAAAAAGAGAAAGGAGGATATTGCTCGGTTTCATCGCCAGTGGTCAGACATGAGGCATGCGGGGGCAAATGTCTAA
PITG_14294		ATGCGTCTGCTCCTGTGGGTGTTGATTGCGACTTTGGCCATCTTCGTTTCGAGCTGTGAGGCCGCTTCATTCGACAAGAACAAGCCACTACCGCGCGTACTATCTAGCAAGTCGACGTCACACGTCCGTGCGGTAGAAAATGCCATCGAGATCGACACTCGTAGAGGCGACAGCGGCAGGGATGAGACTGAAGAGCGAGGTATTGCCCAGACGATCGCCGATAAAGCCAAGAGTATCAGCAAGAGAACAGTTGATACATCCAAACACCTTAGTAAGAGAACCGTCGAGCTATGGAGGCGTCTCAAAGCGTGGTACCTCAAGAAGGAGGCAGGCATACTCGAGCGAAGATTTAAGGAACTAGTTGCGGAGAAAAAAACGTATGCCGACGTCAATGGGAAA…
PITG_14360		ATGCGCCAGGGTATCGTTTCTTTCGTTGTCATCGTTCTCCTGGCTGGTTACGTAGCTGCTTCGCCAGTTCCTGACTCGGTTGTTATCGACAGTGTCAAGACGCGGAGCTACGCTGAACCCCCTGAAACGGTTACCAACACCAACCATGACGTGAGAATCCTGCGAAATCGTGTCACGAACGCTGCGGAAGAAGAAAGAGCCGGATGGGGCGTCAGCAAGTTTCTCGCCAGCAAATGGCAAAGCCTAACGGGGAAATCGCTTCATGTCAAGGATGTGAAGCGCGATTTTGCCATGACCGACATCGCGAACATGCTACAAAGCTCAACCACCAGGCGAAAAATGTTCAAGAAGTGGAATAAGTACTCGATACCGGACCTCCGAACCAACATTGGTGATGAC…
PITG_14368	Avr3a_family	ATGCGTCTGGCAATTATGCTGTCTACTACGGCTGTCGCCACTTACCTTACAACCTGCAGTGCAGTCGACCAAACCAAGGTTCTGATGTATGGGTCGCCAGCTCACTACATACACGATTCAGCCGGCAGAAGACTTCTTCGCAAGAACGAAGAGAGTGAAGAAACGTCTGAGGAGCGAGCCCCTAATTTCAATTTGGCGACTTTAAATGAGGAGATGTTTGATGTGGCTGCGTTGACGAAGAAAGCAGATGCCAAAAAGCTAGCTAAACAGCTTATGGGTAATGGTAAGCTGGCGGATGCTGCATACATTTGGTGGCAGCACAAGAGGCTTACGCTAGACCAGATTGACGCGTTCCTCAAGCTCGCAAGCAGCAAGACACAAGGCGCGAGATACAATCGG…
PITG_14371	Avr3a	ATGCGTCTGGCAATTATGCTGTCTGCTACGGCTGTCGCCATAAACTTTGCAACCAGCAGTGCAATCGACCAAACCAAGGTCCTGGTGTATGGGACGCCAGCTCACTACATACACGATTCAGCCGGCAGAAGACTTCTTCGCAAGAACGAAGAGAATGAAGAAACGTCTGAGGAGCGAGCCCCAAATTTCAATTTGGCGAATCTAAATGAGGAGATGTTTAATGTGGCTGCGTTGACGGAGAGAGCAGATGCCAAAAAGCTAGCGAAACAGCTTATGGGTAATGATAAGCTGGCGGATGCTGCATACATGTGGTGGCAGCACAACAGGGTTACGCTAGACCAGATTGACACGTTCCTGAAGCTTGCAAGCCGCAAGACGCAAGGCGCAAAGTACAATCAG…
PITG_14374	Avr3a_family	ATGCGTCTGGCAATTATGCTGTCTACTACGGCTGTCGCCACTTACCTTACAACCTGCAGTGCAATCGACCAAACCAAGGTTCTGATGTATGGGACGCCAGCTCACTACATACACGATTCGGCCGGCAGAAGATTTCTTCGCAAGAACGAAGAGAATGAAGAAACGTCTGAGGAGCGAGCCCCAAATTTCAATTTGGCGAATTTAAATGAGGAGATTTTTAATGTGGCTGCGTTGACGAAGAAAGCAGATGCCAAAAAGCTAGCGAAACAGCTCATGGGTAATGATAAGATGGCGAAAGCAGCATACGTTTGGTGGCAGCACAATGGTGTGACGCCAAGCCAGATTGACACGTTCCTGAAGCTCGCAAGCGGCAAGACGCAAGGCGCAAGATACAATGAG…
PITG_14443		ATGCGCCTTGGCTATTTGATTGTGGGTTGCGCGGTAGCCCTCCTCGCTACAACCGATGGAGTGGTGGACGCCTCGAGTAAACTTAAGCAGCTGTCCACTGATGTCCCTCGTCCAGCTGATGACATTTCATCAGAACGGTTCCTAAGAAGTCAAGATACTCCTGAAGATGATGGAAACCCCGCGCACGAAGACCGAGGATACTTAACAGTGCTTACCAACGCAGCCATGCATCCTTTGAGGGAGCGGAAAATGAAGAAACAAATTGCAAACTTGATCAAGATGGACGCAACTGACGCAGAGTTATATGCGGCAGGAGTGCAACCCCACCGTCTCTTCGACGTCATAAGGCACAAAGACGAATCTGTTGAAATGTCCCTTTCCCAGTGGGTGACCATGGTG…
PITG_14673		ATGCGACTTCGCTGTTTTCTGGTAGGTGCCGCTACCATCTTCTCTGTCACTGGCGCTGCTGTTTCAAGAGCCAAAATATCTCTCTCGGACCTTTCTAGCGGGACTGATGCTCATACTGCTGGCAAGGTAGCTGAGAGATTCTTGCGAGCTAGCCACGCTACTGATGGGGGCGGCGACGAAGAGAGAGCAGGAGGGGGGCTTTCCGTGCCTTTCGTAGAGAAAGTAAAGACGCTGGTCACGCCTCTGGTTGTGACGCCAGATATCATTAGGAGGTGGCTCAAGAAAGAGAAATCTGCTGCATCGGCATTCCAGCGCATGCATCTCCAGGATGCCGGAGATGATCTCTTTCTGAACGAACAGTTCTTCAAGTGGGTCTCGTACGTAGACGAATTCAAAGTG…
PITG_14685		ATGATGCATCTCTTCTCAGTGGCACTTTTAGTTGCTGTTGTTCTCCTGGCAAATGCTGAGAGGGTCACCTCTTTTCAGCTAACTGCAAAGCGCTCCCTCGTTAGCCTCCAAAACGACAACAGTCCTCACAGACTGTTGAGACGTTTCGACGAAGAGAGAGCTGTCGGCGCCGTCGCGGAGCTGGCAACCAAGCTCAAAGACGGCGCGTCGAAGCTTGCCGATAAACTGGTTAAAAGCAAGAAATACGAGGCTCAAGTGGCAGCCCAATTAAAAACCACGCGCATCGTGGACACCGCAGATCTAGTACAAGTGCTTAAGCAAGTCGAGCAGGTCAACGACAAGAACATATTCAACAAAGTATCGGTGATTGGGACACTCACCACCCGCTATGGAGATGAC…
PITG_14736	PexRD8_family	ATGCGTCTGTCCTGCGTCTATCTAGTAGTCGCTACTGTGACCACTATCATCGCAAGCGCTAATGCTGCAGCCGAAGCCTCCGAGCCCATGCCCAATATCGCGAAGTATGCATCACCAGAAGTTTCAGTTCACCTTGGTGCTGAGCGCGAGAAGAGGCTTTTGCGCTTCGACAGCAACGATTATCGCGACGATGACGATGAAGAGGAAAGGGCGAATGCTGCCAACCTCTTCAACGTCGACAAGCTAACGGTGTATGTAAACAAAGCCCAGAAGCGAACTGCCAACAATGTGAGTGGAAGCCTCTTGAATTATTTTAAGAGATTGGAAGCATACGGCTACAGCCCTGTCAAACTCGGTAACAGAATTCCTGACGAGGAGTACGACAATCTCCGTATGCTG…
PITG_14783		ATGCGTCTTCCTTACGTGTTCGCGGCCACGATGGCAACTCTCCTCGTTTCTAGCAACGCGCTCGTGAACTCGAACCAAGCTATGCTCTCTTCACCAAATGAGCAGCACCAACGTCAATTGCGGTCTCACCAGACCCCTGTGGAGGATCAGGAACCCGATGAGGAGAGGTCTCTATCTAAAGCCGAGATGAAGCGGTTATTTGAAGCGGGGAATTCTTTGGACGATTTTGCTAAGCACTTAGGCATTGCTGACGATGTTGTACGTGCTCAAAGCTCGAACACCGTTCTCCAGCGGCTCATGCAAACGGACGAGTACATGAAGTACTCTACGTATCTCAACTTTCTGTCGAAACAAAACAAGAAGAAGAAGCCACCTACTTTCTACCATTTATAA
PITG_14788		ATGAAGTCCCTCCACGCTGTCAATTTGGTCTTACTCCTGCTGCTTGCATGTTTTGCTCCTGCCCCCGCTACAAGGGAATTGAATCTGAGGGCCGCCGCTAGCGATTCAACTCGCGTTGTCGACAACGCCACTACTGAGCGGCTTCTAAGAGCCCACAGTAGTGGCAAGGAAGAACAAAAAGAGGAAGAGGAAAGGGCAATCTCGATAAATTTTCCAAGTCTGGAGAAGATCTTAAAAAACGTTACGTCAGGCAAATCTACGGAGCTGCAAGGAATGCTTAAGGCTGACGAGGCCCTTGGGAGTGCTTTCAAGACGCTAAAACTTAGTACAATGCGGATTGGCAAGGATGATACCAAGATGGTGGCAAAATTTCTGTCAAGCCGCAATTTCAAGATTTGG…
PITG_14880		ATGCCTCTCAAAATTGCCTTAACACCACGCTTCAGCTACTTCATCTTGCTGGCGGCCCTCGGTCTGCTGGTATGCATCGACAGTGGTTTTAAGGTGGCTACGGCATCCAACGTAATCGACGCCAAAAATGATGCTTTGGATTGCGAGGTGGGCGGTCAGATCCACCGATACTTGCGTGAGAGCAAGTGGACAGCTGAACAGGAAGTCGGCAGCCCCGAGGCGAGGGCGATTGGCGTTAAGCCGTCAACTGCTACGGTGCTTCAAAAGCTGATTAATTCGCAGCCAACGAAGAAACGTTTAACAAGAGTCATGGGAATTTTTACATCCAACAATCAAAGAGCAACCGACAAACTGTTTGCGAGTCTCGGAGTCTGGAAGGTGGAATCGAAGCTGTTTGCG…
PITG_14884		ATGCCCCTCAAACTTGCCTTAACACCACGCTTAAGCTACTTCATCTTGCTGGCGGCCCTCGCTCTGCTGGTATGCATCCACAGTGGATCTAAGGTGGCTACGGCATCCAGCGTAATCGACGCCAGAAATGATGCTTTGGATCGCGAGGTGGGCGGTCAGATCCACCGATACTTGCGTGAGAGCAAGTGGACAGCTGAACAGGAAGACGGCAGCCCCGAGGCGAGGGCGATTGGAGTTAAGCTGTCAGCTGCTACGGTGCTTCAAAAGCTGATTAATTCGCAGCCAACGAAAAAACTTTCAACAAGAGCCATGGAAATTCTTACATCCAACAATCAAAGAGCTACCGACAAACTGTTTGCGAGTCTCGGGGTCTGGGAGGTGGAATCGAAGCTGTTTGCG…
PITG_14954		ATGCGACTGGCAGCGTTTGTTTTGGTGGCTGTAGCATTTGCGATCATTCCTGATGGACGAGTCTCCGCGGCAGCACTCGGACCTCCCAAGAGCAGTGAAGGTACTCACGAAACAGCAAGATTGTTGCGGTTGAATGCTGTGCCACAGCCTGTGGAAACCGGCAACCAAGAAGAAAGGACAATTAACTTCGCGTCGATTAAGAAGATTGTTCCGGGTACAAGCGCCTTTAAAAACGCACAAGCACTTAAGGCGTCTCAAAAGGCAGCACTGAAGGCCCAGGATGCGGCTAAAAGGAAAGCTGCCGTTGACAAGTGGTTCAAACAATTCGAAAGCGATGAATTTCTGTTTACAGCTGCGTTCCCCTCTTGGGTCAGAAAGAAAATGCACCCCGACAAAGTC…
PITG_14955		ATGCGACTGGCAGCTTTTGTTTTGGTGGCTGTAGCATTTGCGATCATTCCTGATGGACGAGTCTCCGCGGCAGCACTCGGACCTCCCAAGAGCAGTGAAGGTACTCACGAAACAGCAAGATTGTTGCGGTTGAATGCTGTGCCACAGCCTGTGGAAACCGGCAACCAAGAAGAAAGGACAATTAACTTCGCGTCGATTAAGAAGATTGTTCCGGGCACAAGCGCCTTTAAAAACGCACAAGCACTTAAGGCGTCTCAAAAGGCAGCACTGAAGGCCCAGGATGCGGCTAAAAGGAAAGCTGCCGTTGACAAGTGGTTCAAACAGTTCGGAAGCGATGAATTCCTGTTTACAGCTGCGCTCCCCTCTTGGGTCAGAAAGAAAATGCACCCCGACAAAGTC…
PITG_14959		ATGCGACTGGCAGCGTTTGTTTTGGTGGCTGTAGCATTTGCGATCATTCCTGATGGACGAGTCTCCGCGGCAGCACTCGGACCTCCCAAGAGCAGTGAAGGTACTCACGAAACAGCAAGATTGTTGCGGTTGAATGCTGTGCCACAGCCTGTGGAAACCGGCAACCAAGAAGAAAGGACAATTAACTTCGCGTCGATTAAGAAGATTGTTCCGGGTACAAGCGCCTTTAAAAACGCACAAGCACTTAAGGCGTCTCAAAAGGCAGCACTGAAGGCCCAGGATGCGGCTAAAAGGAAAGCTGCCGTTGACAAGTGGTTCAAACAATTCGAAAGCGATGAATTTCTGTTTACAGCTGCGTTCCCCTCTTGGGTCAGAAAGAAAATGCACCCCGACAAAGTC…
PITG_14961		ATGCGACTGGCAGCGTTTGTTTTGGTGGCTGTAGCATTTGCGATCATTCCTGATGGACGAGTCTCCGCGGCAGCACTCGGACCTCCCAAGAGCAGTGAAGGTACTCACGAAACAGCAAGATTGTTGCGGTTGAATGCTGTGCCACAGCCTGTGGAAACCGGCAACCAAGAAGAAAGGACAATTAACTTCGCGTCGATTAAGAAGATTGTTCCGGGTACAAGCGCCTTTAAAAACGCACAAGCACTTAAGGCGTCTCAAAAGGCAGCACTGAAGGCCCAGGATGCGGCTAAAAGGAAAGCTGCCGTTGACAAGTGGTTCAAACAATTCGAAAGCGATGAATTTCTGTTTACAGCTGCGTTCCCCTCTTGGGTCAGAAAGAAAATGCACCCCGACAAAGTC…
PITG_14962		ATGCGACTGGCAGCGTTTGTTTTGGTGGCTGTAGCATTTGCGATCATTCCTGATGGACGAGTCTCCGCGGCAGCACTCGGACCTCCCAAGAGCAGTGAAGGTACTCACGAAACAGCAAGATTGTTGCGGTTGAATGCTGTGCCACAGCCTGTGGAAACCGGCAACCAAGAAGAAAGGACAATTAACTTCGCGTCGATTAAGAAGATTGTTCCGGGTACAAGCGCCTTTAAAAACGCACAAGCACTTAAGGCGTCTCAAAAGGCAGCACTGAAGGCCCAGGATGCGGCTAAAAGGAAAGCTGCCGTTGACAAGTGGTTCAAACAATTCGAAAGCGATGAATTTCTGTTTACAGCTGCGTTCCCCTCTTGGGTCAGAAAGAAAATGCACCCCGACAAAGTC…
PITG_14983		ATGCGCATTTCTTACGCACTCGCGGTCACGGTGGCAACTCTCCTTGTTCCTAGCAACGCGCTCGTGAGCTCAAAGCCTGCGATGCTGTCTCCACCCGAAGAGCCAAGTCAGCGTCATTTGCGGTCTCACGACACCCCTGTTCTGGTAGATGACTACAATGCTGATGAGGAGAGGGGTCTAGATAACGCAAAGATGAAGAGCATGTGGAAGGATGGATGGAGTGCTGACAACTATGCCACGAAGCTGGGCATCGCGGACGATATTGCGCACGCTGAAACTTCGACCGGCGCTCTTCAGCAGCTTATGCAAACCCACAAGTACGAAAAGTACAAGACGTACCTCAACTATTTGATAACCAAAAACAAGAAGAAGCAGCCGAATCTTGTCTACTACTCATAA
PITG_14984		ATGTGCATTTCTTACGCACTCGCGGTCACGGTGGCAACTCTCCTTGTTCCTAGCAACGCGCTCGTGAGCTCAAAGCCTGCGATGCTGTCTCCACCCGAAGAGCTAAGTCAGCGTCATTTGCGGTCTCACGACACCCCTGTTCTGGTAGATGACTACAATGCTGATGAGGAGAGGGGTCTAGATAACGCAAAGATGAAGAGCATGTGGAAGGATGGATGGGGTGCTGACAGCTATGCCCCGAAGCTGGACATCGCGGACGATATTGCGCACGCTGAAACTTCGGCCGGCGCTCTCCAGCAGCTCATGCAAACCCACAAGTACGAAAAGTACAAGACGTACCTCAACTATTTGATAACCAAAAACAAGAAGAAGAAGCCGAATCTTGTCTACTACTCATAA
PITG_15038		ATGCACTACCAATGGCTGATTTTACTGGTATCCACCGCGCTCCTGGCGAATACCGACGCTGTGTTGAAGGCGACTGTACTCCCGCTGAACTCCCTGCTCAGACACAATGTCCCAACGAACCGGCTTCTGAGGGCTCACCAGCTCAAGAGCAACGGCCAAAATGCGGAGGAGAGGGGTGTAGGCACTTCCGCCGTCGAAACACTCACGAATTCTTTGAAAGTGCCCGCTAGCCAGCAGCTTGATGCCTGGCTCACAAATGGGAAATCTGCAGACGACGTTTTCAAACTCCTCACCTTGGACAAAGCTGCCGATGGTCTTCTGGCCAATCCGCAATTGAATGATTGGATCAGCTATATGAACCTTTTTAACGAGGCGAATCCAGCAAAGAGAACTACAGTG…
PITG_15039		ATGCACTATCAATGGTTAATACATGTATTAATAGTGCTTGCTTCCTCGACACTGCTAGCAAGCACCGATGGTGCCTTGAGGTCGACGGAATCTGCAGTACTCCCTCTTGCTCAATCAATCACAACGAACCGGATCTTAGTGCGCAAGAGCGACTCTGACTCGGTCAGCAACGGGGAAGGTGAGGATGCTGAAGAGAGGGGTCCGAGTCCAGGTACCTCAGCCATCGAAACACTGACAAACTCTCTGAAGTCGTCCGTTAGTCAGCAACTCGACGACGCGCTCAAGAAAGGAGAGTCCGCTGACGACGTTTTTAAGCTACTCATGCTTGACAAAGCTGCCGATGATCTACTAGCAAACCCGCGCTTAAACGACTGGATCGGCTACATGAAACTCTATAAC…
PITG_15110		ATGCACGCGTACTCGGCGGCTGTACTGATGGGTCTCCTAATGGTTGCCGAGGGTGCCTATGTATCTACGACCGCTTGTGCACACTCGGCGCCGAATCCCACGATCCAACGCTATGAGCCTGAAAGCATCCCAACCAGATTGGCTCCCAATAGGCTACTGAGAGAACCTGAGACAACCGAAGCGAGCAACGAGGACCGAGTTGTAAGTATCCATGCTGGCATTGAAAAACTCTCGGACCTGATAAAGACTGGAGTATCAAAGGTTCATGGATACCTGAACTTGGGACCGTCAGCAACCAGAGACCAACCGGCAGATGAAATTCTTCGCATCTACAAGCTAGATGATGGAATCGAAAAGGCTCTGGTCAGTCCAAACTTGAAGGCTATGGAAAGCCACGTG…
PITG_15114		ATGAGGCTTTACTCGGCTGCGCTGCTATCTACGATTGCAGCCCTCCTGTCGTCGTCCTCGGTGGCTGGGGCGACTGCTGACTTACAAACGACGAATTGTATTCGTACACTGTCCGATGCGCCTGCTAATAGTGTGACGAAAAGGCGATTGAGAGCATCCGAGACAGGGACAAACGACAACGAAGACAGAGTGTTGAACGCTGCTATTGAAAAGCTCACGGGTCTGGCGAAGGCGGGGGCCTTGAAGATCAGTAACATGGAGTGGAAGTTTATGCTGACGGGGGAAGGTGGGGCTGATAAGATTTTAAAGTGGTTTGACCTCGATAGAGGAATGAAGAGGGCTCTGGCCAGTCCGAACTTGAAGGTTTTGGAAAGCTACGTGAGAGCAATGAACGGCAAA…
PITG_15123		ATGCGGCTTTACTCGGGTACGATTCTGTGTGCGATTGCAACTTTACTGATCTCTGTGTCTACCGCCTCCAAAACGACGGGGAGCCATTTATCCACAAGGCTTCCACTACCGATCGACAAACCAGAAAACAACTCGCTACCACGCTTCTTGAGAGTGTCCACGCAGAATACAGAGAATGGCGAGAACAGAGTGATCAGCGCTGGGCTTGAAAAGCTCACAGACCTAGCGAAGGCGGGTGTATCAAAGATCAACTTGGGGTCCTGGATCTCAAAGGACCCACCTGCAGAGCCGATTTTGAGAAGGTTCAAGCTCACGAATGGGATGGACGATGCTCTGGCTAGTCCCAACTTGAAGGCTCTGGAGAACTACGTCAAGGAGCTCAACACGCAGAATAATAAC…
PITG_15125		ATGCGGCTTTACTCGGGTACGATTCTGTGTGCGATTGCAACTTTACTGATCTCTGTGTCTACCGCCTCCAAAACGACGGGGAGCCATTTATCCACAAGGCTTCCACTACCGATCGACAAACCAGAAAACAACTCGCTACCACGCTTCTTGAGAGTGTCCACGCAGAATACAGAGAATGGCGAGAACAGAGTGATCAGCGCTGGGCTTGAAAAGCTCACAGACCTAGCGAAGGCGGGTGTATCAAAGATCAACTTGGGGTCCTGGATCTCAAAGGACCCACCTGCAGAGCCGATTTTGAGAAGGTTCAAGCTCACGAATGGGATGGACGATGCTCTGGCTAGTCCCAACTTGAAGGCTCTGGAGAACTACGTCAAGGAGCTCAACACGCAGAATAATAAC…
PITG_15127		ATGCGGCTTTACTCGGGTGCGATTCTGTGTACGATTGCAACTTTACTGATCTCTGTGTCTACCGCCTCCAAAACGACGGGGAGCCATTTATCCACAAGGCTTCCACTACCGATCGACAAACCAGAAAACAACTCGCTACCACGCTTCTTGAGAGTGTCCACGCAGAATACAGAGAATGGCGAGAACAGAGTGATCAGCGCTGGGCTTGAAAAGCTCACAGACCTAGCGAAGGCGGGTGTATCAAATATCAACTTGGGGTCCTGGATCTCAAAGGACCCACCTGCAGAGCCGATTTTGAGAAGGTTCAAGCTCACGAATGGGATGGACGATGCTCTGGCTAGTCCCAACTTGAAGGCTCTGGAGAACTACGTCAAGGAGCTCAACACGCAGAATAATAAC…
PITG_15142		ATGTTACATCTCAAGACGCGACTGCTGCTTCTGGCTGCCATCTCACTCTCAACTTCGTGTCTAGCGAAATACTCGATGGTCACGCCGAATCCCCTCTCAAGTATTGATAGTCACCACATCTCCACCAAGAGGCTTTTGAGGGCGGGCAAGACCTCATACTACGACTTAGACGAGGAGAGGGGGGTATCCGGTGTCAGTGTAGAATCACTATCCAACTCGCTGAAGTCAACTACCAATGAACAGCTCATGTCGTGGCTTAATGGAGGAAAGAACGCAGATGACGTCTTCAAGCTGCTCACACTCGATGATGCAGCCGAAACTCTCTTAGCAAGCCCTCAGTTGCAAGCTTGGATCAAGTTCATGAAAAAATTTAATACGGAGAACCCGAAGCAGCAAACA…
PITG_15162		ATGCAGCTACGCACTATCCTGCTGGCTGTTGTAGCCTCTGCTCTTACCACCACGTGCGGTGCTTTTACGGCCGAAGATGTGGGCCTTGTCACGCTCTCCAAGAGCGGTTTAACCGACCACAAGGCAACGGATCAACGTGCCGAGCGGCGCTTGAGAAAACACGACACCGTTGGTGACGAGAATGAAATAAATCAAGACTCACAAGACGAGGCGAGAGGTTTGCAAGTACCGCCGTGGTTAGCCAACATTGTCGGGAATCTAGACGATGTTGAGAAAGCACTCACCAAGTTGACCAAGGGACAATCGAATCTGGAGATCACAAAACACTACGACACCCTTGTAAAGGATATCGCGGACTCGTTTGTAAAGCTGGAGCGCGTGGGGTATACTCCAACTAAA…
PITG_15225		ATGCGCGTGTACTTCGCCCTTCTGGCCGTATTCGCGAGTGCCTTGGTGATTGAATCGGACGGTAAGGCGATCACCAGCATCCAGTTGAAGAGAACCGAGAAGCGGCTCCTAAGAAGGTACGGTATGGGTGACACGGACATTACGGAAAATACTAAGGACGAAGAGCGTGCGGGTAATGTTAGTCCGAGCTTCTTCCAAAGACTCAACAACGCGGACGAGATCGTGGGTGCTTTAAAGAACCAAGATAATTTGATCGCACAGTTGGCGAAAGATGAAGAAACAGCGAAGGCCATCGTTCTCAAGCTATCGGCAAACGGGAAGATAATGGAAAACATGCCGCTCATCCTACAAATTAACAAGGCCAGAACATCGGTTAGTTATAACCAAAAGCTGACGAAT…
PITG_15235		ATGCGTTCGAGTTTCGTTCTGGTTGTGCTAGTACTCGCCTTAGCAGCATGTGTACAGGGCCTTACCACCAGCGAGAAAGCTGCTTCGAGCGTCAACCGGGAGAGTACGATTTCTTACAGGCGCCTGAAAGGAGCCATCACAGCTACAGAGGGCGCTGTCGCAGAGGACGAGGAGAGGGGAGCCATGACCAAAATTTCCGTGATGCTGAAGGGGGCGTTTTCACCGATCACGAAACTTTTCGGAACGAGTACGACCTCTAAGGTTCGGGGCTTGCAGAAGGACGCGCAGCTCGTCAATAGTATCAAAGGTGACGCGAGGCTCCAGCATCTTGGGACTGCCATCGCGAAAAACCCAGGTGCTCTCACAGAAAAGAAGGTCGGGAGAATTGGCGAGTTTATT…
PITG_15255		ATGCGTGTCACCTACATCCTCGCTGCTATTATTGTGGCAACTCTCCATGCCAGCGGCACTGCGATCCCCGCGGCTACGAACCCCAAGGCCACCACGATCAGCAACGGTGTGGCACTCAGCACCGTCGATGGTGTCCAAAGAGACGGCGGACGGATTTTGCGCGTCGAGAAGGATGCAGTGAAAGACGACGGGATTGAAGAAGAGAGGTTTATAAAAAAACTCTCGAGCTATGTAAAGAGGTGGATTCCCGGAACAGATGCTAGGGCGATGAAGAAGTTTAGAGATGAGGCTGTCCGCCGCCAGCGAAAACGCAACCAGGCCAAAGCTCCGGCCGACCGGATGCGCGAAGACATTATTCACGCCGGAGGGACTCCTAATTTCTAG
PITG_15278		ATGCATTTTATCTACCGTGTGGTGTTGGTGCTTGCGGCTTTCGCCCTTTTCAAGGTGGATTCTATCTCAGCGGGTGTGACCTTCAATGAGGAGCACCTAACCATTCCGCGCTTCACTCGACCAGTCGAGGAGAATCTGATCAAACGGCAGTTAAGAGTTATGGACGACAACGAGAGAGGATTTCCAAGTGGTCCCAGCCTCGAAAAGATCGAAGCAATGTTTCAATCTTTGACGAATAAAATCACGACGAAATCAAAACCTTCCCAAAGAGACGTCCCCGACGAAAAACTATCACAACTGCTAGGTGCAGCAAAGCCAGTAAATAAGGCGGTTGAAGCTGCTGGCAGACTAAAGACTCTGCAGACCCAAAAGTGGCTTGACGAGGGGAAATCAACACAA…
PITG_15287	PexRD1	ATGCGCGCTTGCAACACTTTACTTCCTACAGCTATCGTCTTGACTAGCTGCGATGCTCTATCTGCCCATCGGGCGCAGATAATGAACGTCGCGACGTCAGATCTCATCTCACCGATCGAGTCTACAGTCCAAGACGACAACTACGACAGACAGTTGCGGGGGTTCTACGCTACAGAAAATACAGACCCTGTTAACAATCAAGACACTGCGCATGAGGATGGCGAGGAGAGGGTCAATGTCGCCACGGTGCTTGGAAAGGGGGATGAAGCTTGGGACGATGCACTGATGCGCTTGGCCTATCAGCACTGGTTCGACGGAGGCAAAACTAGTGACGGCATGCGATTAATAATGGACCTTCCAGCGAAAGGTGAAGCACTCCGACACCCGAATTGGGGGAAA…
PITG_15718		ATGAGACGCTACGCTGCGTTGATGGTAATCGATGCTGTTCTGCTGTCGACAAGTCAAGCCCTCTCGAGCTCTCACGCCAGCGAGTTACGCAGCCAGCTATCTGCAGCCGACGCCATGTTCCCTTCAGCTGAAAGGGATGGTGGAATCCCTAACAAACGCTCTTTGAGGCGAATCTCAGTGACTGAGAGCAACGACGGTGAACGAGATGAAGAGAGGGGCTTCCAAATTTCAATACTTACGAAGTTGCAGAAGTGGGCGACAAAGATGAAACTACCCAAGACAACAAAGAATCTGCAGTTTCGTATTTGGCCCAAGGAGAAGAAGGACCCCAAGGCTGTGTATGCGGAGCTCAAGTTGGCAGGATTGGATCCCAAGGCCGCGAAAGCAAATCCGGAGTTT…
PITG_15679		ATGAAAGTGCTACAGTTGATCGCTTTGACTGCGCTTGTGTCAAGCTGCGTTGCTGCGTCGGCCGCCGACCCAAGCGGTCTTGCGAAGACCAAATCGGACGTTGATGTCCTCTCTCGCGTGCTGGCTGACCACGAGCAGACCAACCGATCTCTACGTCGGTACGACCTCGAAGGACTGGATTCCGTCAATTCTAATAGAGAAGAGAGAAATTCAATCACGATGGTTGACGATGTTGTAACCAAGGCTAGTGGCCTGGTCGACGACGTCATGGGGAAGACAGACGACGTAGTGGGGAAGGCAGGGCAGTTTGGAAAGGTGCCCACTAAACTGAGAGATGTCGCCACGAAGAACATGGACAAGATTAAAGAAATGACAGCACGCTCGGCTCTAGTGAAAACA…
PITG_15712		ATGCACGTTTATTTCATCCTGCTAGTGTTCGCTGCTGCAGCTATCGTTGGCATTGGTAATGCTAAGGTATCAACAACGATCGAGCTGCTATCACCCACTGTCTTGTCGGGAGCTCGAGATAAAGCCCATATCACTGATACCGTTAAGCGGTTTTTGCGCCGACATGAGCCTTTTGAAAACGAGGGCATCGTGCAAGACAAAAACAAATGTATAGAAGAGCGATTTGCCCTAGTGCGTACTACGGACAGCCTTCTCAATCCGAAACAACTCGACGCCGCACTTTACAATAAACCGCTTCGTAAAGCTCTACTCAAAAGGTGGATTGCGGCATCCGTGGATGCCAGACTACGTGCCGTTTCCAAGTTGGCCACCGATTGGAGGTACAGGAAGTACGCGAGG…
PITG_15728		ATGCGCGTACTGTTAATTATCGCCGCCCTTATTCATGCCGTGTCTGGCAATTTACCTATGCAAGACGGTGACATCTTGCAGGCCAATTTGAAATTGGAACGTCTGCCTCAGGAACTCGTTGCTGACAACCAGAATATCAACCGATCCCTTCGCCAACATGAGGAGGATGAAATCGAGCATCCGCGTGAAGAAAGAGGTGGACTCGAGAAGATGGACGATTTGATAACAAAAGTGGACGACGCTGTGGGGATGACGGGGAAGATAGACGATATAGTGGGGAAGACGAACAAGATGGACGACGTGTTGGTAAAGGTGGAGAAGCTAACACCGGCAATGCGGTTGAAAAATGTGGTGGAGGCGGCCAGAGAGCGCTCAGGACTTGTGACGAAGCTCTCCCAG…
PITG_15753		ATGCGCTCATACTTCGTAGTTATCCTCGCTGTTGCTGTCCTGATCAGCAGCAGCACTGCTGCAGCAGTCAGTCCGCAGAAATCACAAGACTTCGCTCAATCGATCGATGCTGCCGGCGTGGAGCCGAGAAGCAGAAAACTGCTGCAAGCACAAACGACGAGCAATCAAGCCAATGGCTCCGTTGACGAAGAGAGAGCCGTGATACCGAGTGTGTTTAAAAACTTTGGTTCACGCGTGTCAAAATGGTTTGGCGACAAGAAGCTATCGACAAAGCTGAGGTTCTACGCAGCAAAGATGGACTTGGACACGGAAGTGCAGAAACTTTTGAAACAAGGTGTCGATCCTAACATTGTATACAAGAGACTCAAACTCGGCCGCAATGGCAATCGGAATGTCGGC…
PITG_15930		ATGCACTTCTACCACGTCGTGCTGCTCACGCTTCTCGCAGTCGCTGCTATTAGCATCGATGCTCTTGCATCTGCGGAGGTTTCCAAGCTAGCGGCTATCAAAATCACACCTACCATTCGCTACAACGATGGAAAACTGCTGCGAAGACTTAATATGGGATACAACGGCCTTGACACCGAGGATAGAGAGATATCCTCGCTCATCAGGCAGGCGCAAGTATATTACTGGACAAAAATGGGGAAGTCGAAAGACTATGTCAAGGAGGCGCTTGGACTGAAGGGGCTGAAAGGAACTGAGCTGAAGAAGAATCCGAAATACAAGTACTACGAGGAGTTTAAAATTAACTCAAGACGTCCCATGGCTGTGGACAACTTAGAAACGCGCCAGGTAAAGAAGTGG…
PITG_15972	Avr2_family	ATGCGCGCCGTGTATATTCTAGCGATGGCGTGTGCCGCCACTTTACAAGCCAGCAGCAGTGCTCTCCCTTCGACTAAGGACTTGAATTCTCAAGTTGAAAGCTTAGTTCCATCGGATATTACCGACTCGGCTCATGTGGGTGGTGTTCGGCTACTGCGCGTCGAAGACAAAGAAGAGGAGACCGAGGAAGAGAGAGGTTTTGGGGGCGCGCTGGCAGACGGTTTGAAAAAGCTCAACCCCGCTAAGGCTGCTAAGAAGGCTAAGGAAAAAAGCTGCGAAAATTAA
PITG_16084		ATGCGGCTTACCGAGACCCTGTTGGCGATTGCCATCGTTCTAGTCGCCAGCAGCAATGTTGTCGCGGCTGCTTCCAAGAAGACTCCTGCTAAAAACGGTCTCTATGCCGAGCTGTACAACGTCGAAGACGGCGTCATCACAAACAAGATGCGCGTACCTCTTGGCAACGCCAAGCAATACCAGCAGAGTGACTTCAAGTCCTTGAAGACAACACTCGAGACGAACAAGGAAGAACGAGCTGCTGTTCATCTTCCAAGAGGCTTCAATTCGTTGATCTCAGGCTTGGAGCGTTTTGTGGGCCTCATCGGAAAACCCTTTAAATGGAGCAGGGGCACGCGTCGACTGCGAGTTGAAGATGCGTAAGACATAACCAATAGTCTGCGCTCATTCTTTTCAATC…
PITG_16193		ATGGTAAAAGGGCTGGTCATACTCATTCGTTTAGCATGCTTTAACGCGGCCTCCGCGGATTCCTTGGTTAAAGGCAGCTCGCAGCAGCTCGCGGTGACTTTTGAACGGGATGGGCTTTCCTCTCGACGCTTTTTGAGAGCGCCTTTGAGCGAAGAGAGAAAGCTTGTTATAAACTTGGCGGGTTTTGGACAAGCTACAAGTGGTACGAAGTCCTGGGCAGCAAAAATCCTTCAGACGATGCAACACAAATGGTCACAGATGCGAAAGAAATCCGCGAACGATATGTTCATCAAGCTCAAACTCCACAAATCGGGCGACCAGCTGTTCAAGAGCCCAAGCTTTTCCAAGTGGCTCACTTACGTTCTAACAAGCAGTAAAACGAACTCCGACATAACAATC…
PITG_16195		ATGTCAACTGCGAGGACCCAGCCCTCCGTCACGAAAATACTGGCTACAGTAATTATCCTGGCATGCATCAACGTGGTCTCCACAGCTTCGACGTCCAAGCTGGTCAGAATAGGGAGTTTTGCGGCCAATTCTGACCTGACCGAGGTTTCTCATCGACGCTTCTTGCGAACGTCCGTTGCCGAAGAGAGAAAACTTGCTTTAAGCTTTCCATGGCTTGGACAAGCCGTAAGTGGTACACAGTCCTGGGCAGCGACGTTGCTTCAGACACTCCAACAAAAGTGGTCACAGATGAGAATGAAATCTCCGAATGATATGTTCAAGAAGCTGAAACTTGACAATACGGGCGACCAACTGTTCAGCAGCCCAAGATTTTCCAAGTGGCTCAGCTACGTCAGGACA…
PITG_16235-npSP		ATGCGTGTCCTGTACATAACGTTAATATCAACGACCGCTGCGCTCTTGTACAGTCATGCCTTTGCATTGACGACGAAGGCTAACGCCGACACGACGCAGACGACAACCGATATTTCGTCCGCATTGCTCGCAGGAGTACAGGACAAAGACCTTGCCATGCGAGCTCTAAGGACAGGTCGCTCGAGTGGTGGCAATGTTGAGCACAAGGACCATGACGAAGAGCGGTGGCTTAGTCGTGTTACAAATTGGATCAAATACAAGAGGGGCAAGATGAATCCCAAGCAATTACACACATACTTGGGCTTAGATGGACTGGGCCAAAGCGCTCGCGATAGCTCGAACTTCCAGAAGTACTTGAAGAAGTCGGCAGAATGGCGGAACAAACACTAA
PITG_16240		ATGCGCGTGCTGTGTTTGGCGCTGATGGCGACGGCCACTGTTCTAGTACAGAGTCCTGCGTCCGGTTTGACCACGACTGTGGCTGACACGGCCCAGACGGCAACCAGCATTCTAACTCCTGTTCTAGCTGGGGAGCCGAACAAACACGTTGCAACGCGATCTTTGAGAACGCATCCGATAGACGACAGCGACGATGGCGAAGAGCGACTGCTTAATGGTATGACAGATTTTTTCAAGTACCACGCTGGAAAGATGAGTCCCGAGCAGCTTTACAAGTACTTAAACTTAAAAGGACTTGGTCAAGAAGCCTACAAACACAAGAACTACGCTAGTTACATTAAGAAGTCGAAGAAGTGGTGGAAGAACCAGTAA
PITG_16242		ATGCGTGTCCTGTACATAACATTAATATCAACGACCGCTGCGCTCTTGTACAGTCATGCCTTTGCATTGACGACGAAGGCTAACGCCGACACGACGCAGACGACAACCGATATTTCGCCCGCATTGCTCGCAGGAGTACAGGACAAAGACCTTGCCATGCGAGCTCTTAGGACAGGTCGCTCGAGTGGTGGCAATGTTGAGCACAAGGACCATGACGAAGAGCGGTGGCTTAGTCGTGTTACAAATTGGATCAAGTACAAGAGGGGCAAGATGAATCCCAAGCAATTACACACATACTTGGGCTTAGATGGACTGGGCCAAAGCGCTCGCGATAGCTCGAACTTCCAGAAGTACTTGAAGAAGTCGGCCGAATGGCGGAACAAACACTAA
PITG_16245		ATGGCGACGGCCACTGTTCTAGTACAGAGTCCTGCGTCCGGTTTGACCACGACTGTGGCTGACACGGCCCAGACGGCAACCAGCATTCTAACTCCTGTTCTAGCTGGGGAGCCGAACAAACACGTTACAACGCGATCTTTGAGAACGCATCCGATAGCCGACAGCGACGACGGCGAAGAGCGACTGCTTAATGGTATGACAGATTTTGTCAAGTACCACGCTGGAAAGATGAATCCCGAGCAGCTTTACAAGTACTTAAAGTTACAAGGACGTGGTCAAGAAGCCTACAAACACAAGAACTACGCTAGTTACATTAAGAAGTCGAAGAAGTGGTGGAAGAACCAGTAA
PITG_16248		ATGCTGCTAGCAGCGGCCATTGTGTTTTTACACATCCCTGCCTTGACGATGCCTGCGGCTGAAGCGAGGCAAACAGCAGCGAATATTATGTACCCAGTTCTCGATGGAGAACAGAACGTCCTTGGCAAGCGATCCCTAAGAACCGACCACATGAGAGTTAGCAATGTTGAGGACCGAGAAGGTGATGAAGAACGAATTTTTCGCCGATTTACGGATTGGATCAAGTACATTTTTAACAAGATGAATCCGAAACAGTTACACACCTACTTGGGCTTAGATGGCCTTGGCGAAACGGCCTATCAGCACAAGAACTACCCGATCTATCTGATGAAGTCGAAAAAGTGGCGGGACAAACTATAA
PITG_16275		ATGCGTTTGAGCTATATCCTAGTGGCCGTTGTCTCAACTCTCTTTGCCCACCACGATACTGCCAGTGCTTCTACCGGGACCGACGTTTCACTAGCTGGTGTTTTGTCGCTGGGCTTGCTACACCTCGTCAGCGCTGACCAAAGTTTTACTGAGCCGCAGCGGTTGCTGAGCGGCAACCACAAGGTCGGCGAAGGTATTAAGGAAGAGAGAGGGTTCAAGGAAGTTGCCGAGGAGGCGATGGCAAAGTTTGTTGTCGACAAGGTGTATAGGACAAACTCTTTTTCGGCCCTCGAGAAACTAGAGAAAACGCTCAATTTGCCGGTGCTCGAAAAAGCTTTGGTATTGGCAGATGATAAAATGAAAGGGGCGTTCAAGTTCGCTGAGGAAGCGAAGATGAAT…
PITG_16282		ATGCGTTTGTTCTCCGTTCTGTCGTCGATCACCATCATCTATTTTGTGACCTGTACCGCGGCTGAGGGCTCAGATCAAACCAAGCACTCGCTGATGGGGTCACCAATCCTCGTCTACTCGCTCAACGCAGCACACAACGTTGATCCTGTCGCCAGAAGGTTCCTTCGAGAGCGCGAAGCGAATATGGAAGAGCGAGGAATCCGTCTGACGCAAGAAGCGAATGTCAAATCGTTCGCCAAGAAGATCCTGGCAAATTTCGACGAGGCGGACGATGTGTACAAGAAGTGA
PITG_16294		ATGCGAGTGTACGCCGCCTTCGTCGTGGCGCTGGTCTCCCTTCTAGCTACCAACAGTGCTGTTCTAGCAGTAACGACCCCGACCAAGTTAGCGAAGTTGACGGCTCCTGAATTCACAGACAACGAGAATCGTCAGCGTCGCTTGCTAAGAAAACAAGAAGGTGCCGAGCTGGGTGACGAAGAACGAACGAGCACCCAAAACCTTGGGAACTCTTTGATGAGGGTGTTCTCGAAAGAGGCCACAAGGAAATACTATTTGGATTTGTTCAAGCGAGCCGACTTTACAGCGAATCTCCCAAAACTTGCGAAAAAAGGTGGGCCTGACAGGCTGAACGATGCCTTAAAAAAACTACGAAAGGCTGGCATCTCTGAGGAGAAGTTTGCGGAGCTCAAAGGTGCG…
PITG_16402		ATGCTGCTAGCAGCGGCCATTGTGTTTTTACACATCCCTGCCTCGACGATGCCTGCGGCTGAAGCGAGGCAAACAGCAGCGAATATTATGTACCCAGTTCTCGATGGAGAACAGAACGTCCTTGGCAAGCGATCCCTAAGAACCGACCACATGAGAGTTAGCAATGTTGAGGACCGAGAAGGTGATGAAGAACGAATTTTTCGCCGATTTACGGATTGGATCAAGTACATTTTTAACAAGATGAATCCGAAACAGTTACACACCTACTTGGGCTTAGATGGCCTTGGCGAAACGGCCTATCAGCACAAGAACTACCCGATCTATCTGATGAAGTCGAAAAAGTGGCGGGACAAACTATAA
PITG_16424		ATGCGTGTCCTGTACATAACATTAATATCAACGACCGCTGCGCTCTTGTACAGTCATGCCTTTGCATTGACGACGAAGGCTAACGCCGACACGACGCAGACGACAACCGATATTTCGTCCGCATTGCTCGCAGGAGTACAGGACAAAGACCTTGCCATGCGAGCTCTAAGGACAGGTCGCTCGGGTGGTGGCAATGTTGAGCACAAGGACCATGACGAAGAGCGGTGGCTTAGTCGTGTTACAAATTGGATCAAGTACAAGAGGGGCAAGATGAATCCCAAGCAATTACACACATACTTGGGCTTAGATGGACTGGGCCAAAGCGCTCGCGATAGCTCGAACTTCCAGAAGTACTTGAAGAAGTCGGCAGAATGGCGGAACAAACACTAA
PITG_16427		ATGCGCGTGCTGTGTTTGGCGCTGATGGCGACGGCCACTGTTCTAGTACCGAGTCCTGCGTCCGGTTTGACCACGACTGTGGCTGACACGGCCCAGACGGCAACCAGCATTCTAACTCCAGTTCTAGCTGGGGAGCCGAACAAACACGTTACAACGCGATCTTTGAGAACGCATCCGATAGCCGACAGCGACGACGGCGAAGAGCGACTGCTTAATGGTATGACAGATTTTGTCAAGTACCACGCTGGAAAGATGAATCCCGAGCAGCTTTACAAGTACTTAAAGTTACAAGGACGTGGTCAAGAAGCCTACAAACACAAGAACTACGCTAGTTACATTAAGAAGTCGAAGAAGTGGTGGAAGAACCAGTAA
PITG_16428		ATGTGGAGACTCTTCCTGGCGCTGATAGCAGCAACTGCTATACTGGTACACAGTCCAGCCTCCGCGTTGACGACATCTACTACCGGCATGACGCAGACGACCCCTAGCCTTTCGGTCCCTGTTTATGTAGGAAAACCGAGCAAAGACTTTAGCACGCGGCACCTAAGGATCCGCCACATGAAAGACGACAAGGTTGGGGACAGCGAAAAGAATGAAGAGCGCCTGATCAAAACCTTCGAGTCTTGGGTGAGGTACAAGCTATTGCAGCTACACCCCAAATTCAGGCAAGTCAAGCTACATCCCGGTCGAGTCTTTACGCTCTTAGGCTTAGATGGACTTCACGAAATGGCCATCTATCACCCTGGCTGGAAGAGGTACGTGGACTACTCGCAGAAGTGG…
PITG_16663	Avr1	ATGGGCTTAATGCACCGCGTATTGCTGCTTGCGACGTTTGCCCTGTTGTGTATGCATGCAAAAGCTGCCGGATTCGACCACGACAAGGTTCCAAGGACTGTTGAACGAGGTGGCGGTGCAAGACAACTGCGCACGGCCACGATGAGCGACGACGAAGCTAGAGTGTCGAAATTGCCGTCGTTTATCGAGTCCTTCGTTAAAAACCGAAAAATCGAGTCTTGGATTCAGAACAAAGTTACTGACGACTTTGTCCTGAGCGAGCTAAAACTCGTGAGATTGCCCGGAACGAGCCTGGCGGACGACCCAAATTTCAAGCTCTTTCAAAAGTTTAAGATTGGCGGCTGGCTCGAGGAAAAGGCTACTACAACGAAAGCCTGGGAAAACCTTGGCTTGGATTCA…
PITG_16705		ATGCATCTCTTCTTTCTGACAGCCGTAGCTTTCGTCATTACCAGTGTATCTGTCGACGCATCAGTCGCGAAAGATCCACGAGGACACGCTCCCAACAGGACTGAAGTCGATACCGTAAACGCGAGTTCAAGCACGAGGCTTTTACGAAAAAATAGTACTGTTGATCTAGTCGGCGAGGAGAGAGCACCCAGCATCGTAGAAAATATCAAGGCGTTGGTCAAGTCTTCAGCGGTGACTCCAGCGAAGCTTCAGCAATGGCTAGACGAGCGACTACCTGCGGGGCTAGTGTTCAAGAACATGAACCTTGACGAACCAAATATCTTCTCTTTGTTGCATGAACCCAACTTTGCTAAGTGGGTTCAGTACGCCGACGACTTGAGTGCCAAGTCATCTCATAAA…
PITG_16726		ATGCATCTCTTCTCTCTGACAGCCGTAGCTTTCGTCATCGCCAGTTTATCTGTCGACGCATCAGTCGCGAAAGATCCACGAGGGCACGCTCCCAACAGGACTGAAGTCGATACCGTAAATGCGAGTTCAAGCACGAGGCTTTTGCGAAAAAATAGTACTGTTGATCTAGTCGGCGAGGAGAGAGCACCCAGCGTCGTAGAAAATATCAAGGCGTTGGTCAAGTCTTCAGCGGTGACTCCAGCGAAGCTTCAGCAATGGCTAGACGAGCGACTACCTGCGGGGCTAGTGTTCAAGAACATGAACCTTGACGAACCAAAGATCTTCTCTTTGTTGCATGAACCCAACTTTGTTAAGTGGGTCCAGTACGCCGACGACTTGAGTGCCAAGTCATCTCATAAA…
PITG_16737		ATGATGAAGTCCCTCTACGCTGTCAATTTGGTCTTACTCCTGCTGCTTGCATTTTTTGCTCCTGCCCCCGCTACAAGGGAATTGAATATGAGGGCCGCCCCTAGCGATTCAACTCGCGTTGTCGACTACGCCACGACTGAGAGGCTTCTAAGGGCCCACAGTAGTGACAAGGAAGAACAAAAAGAAGAAGAGGAAAGGGCAATTTCGATAAATTTTTCAAGCCTGGAGAAAATCTTTAAAAAAGTTACGTCAGCCAAAACTACGGAGCTGCAAGGAATGCTTAAGGCTGACGAGGCCCTTGGGAGTGCTTTCAAGACGCTAAAACTTGGTACAATGCGGATTGGCAAGGATGGCTCTGTCGATCCCAAGATGGTGGCAAAATTTCTGTCAAGTCGCAAT…
PITG_17063		ATGCGCCTGTTGCTATGGGTTTTAATCTCGATGCTTTCGATCGCCTTATCAAGCTGTGCCGCTGCTTCGGCTGATTCGAATGAGCGACTCGTGCGCGCAGTCTACTCCACGGTGAGATCACGCGACCTTGCTACCGACGACGGCCCTAAACATACCAAGCGATTTCTGAGGGGAGAAAGCAGCAAAATCGTGAATTTGAAGCAGGAAGAAGGTGTGTTCGAAGAGCGGAAAGGAGTGAGCCAAAAGCTCACTAAGGCACTCCAAGCAATCAAAGCGCGGTACCTCAAATGGGAGCAAAAAGTACTCGTACCCGGGTTTAAGAAGATGGCCGAAAAGGGGGTAACGTACTCGGAACTCAGAGACACCTTTCGTGTTAGAATGATGAACAGTGGCCGTTGG…
PITG_17309		ATGATCACGTTCAAGCGTTTAAGTAGTGCTCGCTGGGGCGCCCTCTTGACTTCGATTGCTGTATTGTTCTTCCTTGCAATCACTAAGGGAGCTGATGCCAAGGCTGGAGCTGATTTGGCTGACATCCAAGCCTATCGACGTTTGAGGACGACGACAGCTGATGCCTACTACGCCTCGGAAGACAGAGTATTCTCTGTTGTGAAGGCGTTGAAAGATCTAGCTCACAACGCGAAACTGACATTTAGTCTAGACAAGCAGCTCAAGGTCAATAACCGCTTTGAAGTGCTTCGGGTCAAACAAGTAAAAACCGACGTATTCTCGAGTAGCGAATTTACTGACTGGGCGCACTATGTGGCCAAAATCTGCAAGAGAGGACGCTTGCCAGCAGATCGAGCAATT…
PITG_17316		ATGATCACGTTCAAGCGTTTAAGTAGTGCTCGCTGGGGCGCCCTCTTGACTTCGATTGCTGTATTGTTCTTCCTTGCAATCACTAAGGGAGCTGATGCCAAGGCTGGAGCTGATTTGGCTGACATCCAAGCCTATCGACGTTTGAGGACGACGACAGCTGATGCCTACTACGCCTCGGAAGACAGAGTATTCTCTGTTGTGAAGGCGTTGAAAGATCTAGCTCACAACGCTAAACTGACATTTAGTCTAGACAAGCAGCTCAAGGTCAATAACCGCTTTGAAGTGCTTCGGGTCAAACAAGTAAAAACCGACGTATTCTCGAGTAGCGAATTTACTGACTGGGCGCACTATGTGGCCAAAATCTGCAAGAGAGGACGCTTGCCAGCAGATCGAGCAATT…
PITG_17838	PexRD8_family	ATGCGTCTGTCCTGCCTTTATCTAGTAGTCGCTACTGTGACCACTATCATCGCAAGCGCTAATGCTGCAGCCGAAGCCTCCGAGCCCATGCCCAATATCGCGAAGTATGCATCACCAGAAGTTTCAGTTCACCTTGGTGCTGAGCGCGAGAAGAGGCTTTTGCGCTTCGACAGCAACGATTATCGCGACGACGACGATGAAGAGGAAAGGGCGAATGCTGCCAACCTCTTCAACGTCGACAAGCTAACGGTGTATGTAAACAAAGCCCAGAAGCGAACTGCTAACAATGTGAGTGGAAGCCTCTTGAATTATTTTAAGAGATTGGAAGCATACGGCTACAGCCCTGTCAAACTCGGTAACAGAATTCCTGACGAGGAGTACGACAATCTCCGTATGCTG…
PITG_18215		ATGCGAGCCTACTTTGTCCTACTGGTTGCTGCAACTGCGATCCTGACCTATGGAGGAGCGACGGCCACGTACTCGACTTCAAAGGGGGAGATGAATTTAACCGGAACTGTCGAAAATAACCGCCCGACTCGCTCTCTTCGTGTTGCACCCAGTGGCGGCAATGGTGAAGAAAGATCGTGGTCAACCATTTACGGAATTTCTCGATCGAAGGCGGAGACTGTGAGAGATTGGTTGATGCCCCGGCTTAACCAAGGAATGGACGTACAGGCGCTCGCCAGAGAAATGGGGATTACTTCGAGACAGGCGGCTACGCAGCATCAGAACTGGGACGCTCTCGTGAAGTACCTGAAGATGTATAATTACGCTGTAAGGGGCGAAAAGATGTCGAAATCGATGGCT…
PITG_18221		ATGCGAGCCTACTTTGTCCTACTGGTTGCTGCAGCTGCGCTCCTGACCTATGGAGGGGCGACGGCCACGTACTCGACATCGAAGGGGGAGATGAATTTAACCGGAACTGTCGAAAGTGACCGCCCGACTCGCTCTCTTCGGGTCGCACCCAGCGGCGGCAATGGTGAAGAAAGATCGTGGTCAACCATTAACGGAATTTCCCGATCGAAGGCGGAGACTGTGAGAGATTGGTTGACGCCCCAGCTTAACCAAAGAGAACGTACAGGCGTTCGCCAGAGATGTGGGGATTACTTCGAGACAGGCGGCTACTCACCATGA
PITG_18404		ATGCGACCCGCGCTGTATTTGCTACTCGCCATCTTCGTCCTCCTCAGCGCAAGCACTGATGCCTTCTCGTCAACAACTTCATCGGACAAGAGGCCACTGTCCCAGCTGAGCCGGGGCAGCAAGCAACTACATGTAACTCGTGTACACGCTGCCGACATTATGGAAAGAAGCAAAAAGACTGCGGTTGTCGAGGGTGAAGACGAACGGGGAATCTTTGTGCACTTCGAGATGTTTATTGCCCAGATCAAGGCAAAAATCCACGGGCTCTTAGTCCGAAGGTTCGAGCACCTAGACTCTCGAAATATTACACCCGATAAGCTAGCGAAAGACTACCAGATTGGAACTATGGCAGCACTAGCCCGGAGCAAGAGATTTATCAAGCTGTACGCGGACTGGTAC…
PITG_18609		ATGCGTATGCACAGTGTCCTGATGATGGTCGTGGCGACTCTTGCCATCGCAAACGGCAGCGTCTCTGCAGCCGGTGGCTCCAACCTCCGCAAAGCGAAAGCAACATCTTCGATCAACTCCTTCAACACCGTCCAGACAGAAGCCAAGAACTCGCGAATGCTACGCAACACCGACGTGGCTACGGGCGAGAATGGACACGTCTACTATTACCCTGCCAAGAAAGGCGAGAGAAAACCCTTCATCGAGGTTCGACTCAAGAAGGCTTTGTCAAACTCAAAGAAGGTTAATCGACTGTACGAAGATTGGTATAAGAGTGGGTTTTCCACCAAGAAAGTTGCCAAGGAGCTGAATCAGAGCGAGAACCGTGAGCTCAAGGAGACTTATAAAACTCTTGCCATA…
PITG_18670		ATGCGCAGTATATTCTACTTTGCTCTTGCCTTCGCGGCTTTGACTTGCAGCAACGCTTCCGCAGCGTTCCCGAATCCCGACGAAACTCGGCTCTTACCAGACACTTTTACCAAAAGATCCCTTCGGGTCGCAGGCCAAGAAGTTGCCCGGGGCGACCGGGGCGAAGAGATTGTGAGAGTTATAGTCCAGAGTACTAACAAAATCTTCAAGAGACCGGCGGAAAAAGACATGAGCAAACTGATTGCAGCGGCTAAGATTGCGATGTTGGAGAAAAAGATGGCTAAGCTCTCATTCGTCGGTAAGAAGGCAGCGAAGTAG
PITG_18683	Avrblb2_family	ATGCGCAGTTTTCTCTACGGTATTCTTGCCTTTGCGGTTTTAGCTAGGAGCAGCGCCGTCGCAGCATTCCCAATCCCCGACGAGTCTCGCCCCTTGTCGAAGACATCTCCTGACACTGTGGCCCCAAGATCGCTTCGGGTCGAGGCCCAAGAAGTTATTCAGAGCGGCCGGGGAGACGGATATGGTGGGTTCTGGAAAAACATAATCCCGAGTACTAACAAGATCATCAAGAAGCCGGATATCAAGATAGGCAAACTTATCGAGGCGGCCAAGAAGGCAAAAAAAAAAATGACGAAGTCCTGA
PITG_18685		ATGCGCAGTATATTCTACTTTGCTCTTGCCTTCGCGGCTTTGACTTGCAGCAACGCTTCCGCAGCGCTTCCGAATCCCGACGAAACTCGGCTCTTATCAGACACTTTTACCAAAAGATCCCTTCGGGTCGCAGGCCAAGAAGTTGCCCGGGGCGACCGGGGCGAAGAGATTGTGAGAGTTATAGTCCAGAGTACTAACAAAATCTTCAAGAGACCGGCGGAAAAAGACATGAGCAAACTGATTGCAGCGGCTAAGATTGCGATGTTGGAGAAAAAGATGGCTAAGCTCTCATTCGTCGGTAAGGAGGCAGCGAAGTAG
PITG_18880		ATGCGTGTGCTCGCCACCTTCGTCATGGCGATGGTCCTTCTTCTCGCTGCCAGCAGCGCTGTTCTGACAGCGACGACCCCGGACAAGTTGGCGAAGCTAATGTCTACAGACTTGATCGAGAATCGTCAGCGTGATGGCGTTCGCTTCCTGCGAAATCAAGAAGGTGCTGAATTGGACGACGAAGAGCGAATCAGTATCAAGAATATTGGGAACTTTTTGAAGAGGATTTTCTCAAAAGAGGCCAGGAAGAAACACTATCTGAATAAGTTCAAGCAAGCCGATATAGAGAGCAATCTCCCAAACCTCGCGAAAAAAGGTGGCCCCAACAGACTGAACGACGCTCTACAAAAACTAAAAAAGACTGGCATCTCCGAAGAGCAGCTTAAGGAGCTCGAATCT…
PITG_19245		ATGGTTAGCGTCCGCAACGTTCTCGTTTGTGCCTCCATGGCCCTAGTGGCCACTGTGAGCGCATTCCCGGCAGACGGCCACCACCGTACTCTACAGGCCGTGAACTTTCGACAGGAAATGCTGGACAACATTAACGCAGCCCGAAAGAAGGAAGGGTTGGATGAGTTGTGTCTTAACGAAATGCTCATGGACGCGGCACAAATCCAGTCGAATGACATGGCCGACAACAACTTCATCAAGAGCACGGGGTCGGACGGAACGACGCCGAAGGAACGTGCAGCGGCACAGGGTTTCAAGGCCGAAGCGGTGACGGAAATCGTGGGTGCCGGGTACAGAACGGTGGCGAGTGTTGTCGCCGCGTGGACCAAGGCTTCGACTGCCAAGAGCACCATCTTCGGC…
PITG_19309		ATGCGCCACCACCAACGTGCGGCGCTGATATTAATTGCTCTTGCTTGCCTTCTCGCCATGTCTGCGGCAGTAATTGACGATCAGCGATTCGCTCTTAATGGGAGGACACTACGCACGTCAATGACGTCTGACGACGAGAAGGATGACGATGACAGAATGGTCGACCTTTCTGGCTTGGGCCAGAGCGCGAAATTAACCGAGTTGGGGGCATTGAAAGACATAAAGATGAAGCCGATTGCCGCCTTGACACTGTCGAAGCTTGATGAGGCGGGCGACGACCTATTCACGAGTCCGAAATTCAAAACGTGGGTGAACTACGTAGCCTCCGTCGCGGAGAAACACTCGACGACAACAATGATGTCGAAGTTGACAGCTCAATACAGCGACGGGTCTCTGATT…
PITG_19518		ATGACTGTCGAGGCCATTCGAAAAGTGCCTTTCAACAGCTTCATGCTGTTTCCAGTTGTCTTTCTTCTGGTATGCGCCGGCGCTGGTTTCGTGTTATCGACGGCGTCCAACCAAAGCTTCGTCTCAAACGAAGCTTTGAATTGCGCTGTGGGCGTTAAACCCAATAGACGCTTGAGGATGCAGACATGGTCAGCAAATGATAAAGAGTATGGCAGGCCGGAAGAGAGAGTAAACGTCAAGGTGCCTGGTGTAGAGAAACTTAAAGGTTTAATCAAGTCTGGGACTGCAAATCTCGAAAAAATCGCAAGTCGCGCCAAGACTAGGCTGGCCTCCAACAACAAGAAAGCCGCAGAACTCAGCGCAGGAGAGGCCGAGTCGAAGCGTATTGCGAGCGCCTTG…
PITG_19617	Avr2_family	ATGCGCGCCGTGTATATTCTAGCGATGGCGTGTGCCGCCACTTTACAAGCCAGCAGCAGTGCTCTCCCTTCGACTAAGGACTTGAATTCTCAAGTTGAAAGCTTAGTTCCATCGGATATTACCGACTCGGCTCATGTGGGTGGTGTTCGGCTACTGCGCGTCGAAGACAAAGAAGAGGAGACCGAGGAAGAGAGAGGTTTTGGGGGCGCGCTGGCAGACGGTTTGAAAAAGCTCAACCCCGCTAAGGCTGCTAAGAAGGCTAAGGAAAAAGCTGCGAAAATTAAGCAGGATCTTAAAGAGATAGGGGAACACGCGGCATGGCTGGAGAAAATGAGGGAAACGATCGGAAAGGACTAA
PITG_19800		ATGCCATCAATATCCCCGCTCCAGTGTACCCTCCTTTTTGTAGCTCTCGCTTTCTTCGCCAACGTGGCCACTAGCTCAGATGCTATGGAAGTCAAGATACTGAGCGGAAACTCCGATCTGCTTGTTACTTCTTCTGCTGATATTACTGGTGGTACCACGGCAAAAAGATTTTTGAGGCAAGCCGCCAAAGCATCTCAGAAGAGCGTCAACTATCCCAGCCACGACTCAGAGTCTGTTGCAGCGGAAGAACGTGGATGGTTTACCAACCTTTTCGGTAGAATCGAAAATGCTTCGGAGTCAACCTTTAAAAAACTTTTGGGCAGCGGTAAAGCGAAACTGAAAGCGTTCGAGAAACTGGAAAAAAAAAATACACTGACGCAAGGAAGGCCTATATGGATT…
PITG_19942		ATGCGTTTCGGTCAGTTGCCTGCGCTGGCTGTCGTTGCTCTCATTCTGTGCTGCAGCGCCGTCGTGACCGCTGATAGTACGGCTCTAAAGTTGGCCAGCGCCAAACCTGGTGCCATCTATGGAGGTCACCGCTATCTCAAAGGCAGCAAGACATCTACTGGGTTGGATGCAGCGAACGAAGAAAGAGTTGGCGCGACTACTCCCAGTTTTAAGCAATACTTTAGCTGGATAAAATTACCCAAGCTGTCAGGCATTCCCGGGTTTAAGCAGCTCAGAGGTTACTTGGTTAAGCGCGATGCCGCTCGCGTTGAGAAGCTAAGGCAGAAACTCAATAACAATCCCGGGGCGTACGGCTAT
PITG_19996		ATGACGCTTTATCTCGTCCCTCTCGTGACGGTCTTCATGACGGCTGCAGAGTCTGGGCGATTAAACACCCCTCACTACTACGAAAGACTACTGCGTGGTACGAACAAGGCCGAAACGGACCCTTTTGACACGGAGGAGAGGGGGGTGTTTTCCTCGATCAAGTCCATGGGGACGAGCATCAAGAAATGGGCCAAAACGAAGTATTGGGCTGAGACGGGAAAGAGCGATGACTACGTCAAGCAGAAGCTTGGGTTGAGGGACGTACCAGAAGCTGCTTTGAAGTCGAGTCCCAAGTACAAAGTCTACCAGCAGTTTCTACACAAGCAGGAGGGTGTTCAGATGGACGACAAGATACGCAGACAGAAACGTTCTGGAATGACTTGGGGCTGA
PITG_20052		ATGCGTCAGGTCTTAATAGCATTGTTGCTGGCTGCCCTAGCGTCCTTGGAGAGCCTCGATGTGGCTTCAGCTGCTAACTCCATATCGCAGCGCGAGCGAAACCTTCAACCTCTGCGATTGCTAAGGAGTAGTACATTCCCAGCAAATGAAGAAGAGAGAAATGCTATTAGCAGTCTCTCTATTGTCACTAAACTTAAGGACGCAGCAAAATGGTCAACGTCCAAAATCTCCGATAAAACGAAGATTGGGGTTATGCGATTCCAAGGGAAAACTGCAGATGAAGCCTTCGTGCTACTAAAACTCGATCAGGGCGGTGAGAATCTCCTTGAGAACAAACAGTTCAGCGTATGGGTCAGCTATATGACCAAGGCCAACAAGAAGCACCCAAAGATAGCTATC…
PITG_20300	Avrblb2_family	ATGCGCAGTTTTCTCTACGGTGTTCTTGCCTTTGCGGTTTTAGCTAGGAGCAGCGCCGTCGCAGCATTCCCAATCCCCGACGAGTCTCGCCCCTTGTCGAAGACATCTCCTGACACTGTGGCCCCAAGATCGCTTCGGATCGAGGCCCAAGAAGTTATTCAGAGCGGCCGGGGAGACGGATATGGTGGGTTCTGGAAAAACGTAGCCCAGAGTACTAACAAGATCGTCAAGAGGCCGGATATCAAGATAGGCAAACTTATCGAGGCGGCCAAGAAGGCAAAAGCAAAAATGACGAAGTCCTGA
PITG_20301	Avrblb2_family	ATGCGCAGTATTCTCTACGCTGTTCTTGCCTTTGCGGTTTTAGCTAGGAGCAGCGCCGTCGCAGCATTCACAATCCCCGACGAGTCTCGCCCCTTGTCGAAGACATCTCCTGACACTGGGGCCACAAGATCGCTTCGGGTCGAGGCCCAAGAAGTTATTCAGAGCGGCCGGGGAGACGGATATGGTGGGTTCTGGAAAAACGTTTTTCCGAGTACTAACAAGATCATCAAGAAGCCGGATATCAAGATAAGCAAACTTATCGCGGCGGCCAAGAAGGCAAAAGCAAAAATGACGAAGTCCTGA
PITG_20303	Avrblb2_family	ATGCGCAGTATTCTCTACGCTGTTCTTGCCTTTGCGGTTTTAGCTAGGAGCAGCGCCGTCGCAGCATTCCCAATCCCCGACGAGTCTCGCCCCTTGTCGAAGACATCTCCTGACACTGGGGCCACAAGATCGCTTCGGGTCGAGGCCCAAGAAGTTATTCAGAGCGGCCGGGGAGACGGATATGGTGGGTTCTGGAAAAACGTTTTTCCGAGTACTAACAAGATCATCAAGAAGCCGGATATCAAGATAAGCAAACTTATCGCGGCGGCCAAGAAGGCAAAAGCAAAAATGACGAAGTCCTGA
PITG_20336		ATGCGCGTGCTGTGTTTGGCGCTGATGGCGACAGCCACTGTTCTAGTACCGAGTCCTGCGTCCGGTTTGACCACGACTGTGGCTGACACGGCCCAGACGGCAACCAGCATTCTAACTCCTGTTCTAGCTGGGGAGCCGAACAAACACGTTGCAACGCGATCTTTGAGAACGCATCCGATAGACGACAGCGACGATGGCGAAGAGCGACTGCTTAATGGTATGACAGATTTTTTCAAGTACCACGCTGGAAAGATNNNN
PITG_20346		ATGCGTGTGGGTTATATCTTGATCGCGGTCGTGGCGACTCTCCTTACTTGCTTCACTTCGATTACGACAAGCGAACCCCTGCGTTTCAAGGAGGCTACCTCGAATCGTATCCTATCGGCTGATGACGAGGAGAACGAAGGCATGGGCAGGCGGCTCGTATGGCTCAGGCGCGTGGATAGTGACGATCTGAAAGCATTTCCCTTGACTGAGGTGAAGTTGATTCTAGCGAAAGAATCGACACGGAATCAGTACTTACAGAGCTGGGGAGATGGGAAGGTTAGCATCAAGAACCTAGCAAAAGGTCTTAAGCTCAGCACTGCTAAAAGCAAGCGTTTGCGGGATATCCTGAACCGGAACAAGAAGGATCAGCTCAAGGTATTGAAGATGTATGAGGATTAC…
PITG_20922		ATGATGCCTGACCAAGCTACTGATGTTGATGTTTTGGCAAACCCATTGCTGCCCACCTGGATCTCGTTCGTGAAGACCAAGCTCAAGGAGGATCCGTACGATTTCTTGCTGCTCAAACTGGCAAAGCAGTACGAAGAAGACGCACTACATAAAAGGCTGATGGCAGCCGGCACTACGGCCAGTACGAGAGATATTGCTAGCGGTTTGGAGTTTGCGCAGATAAAGAAATGGCTGACCACAGGAAAAGCGGAAGATGACGTCTTGAAGATTTCACTTGTACCTGCCGACAAGGAGCTCGGGCTCTTGAAGCACCCAGCTCTACAAACCTTTATCTCCTACGCGACTAAGCACCATACACTGGATCCGTATGAGTTTCTGGTACTCAAGTTGGCGAAGAGG…
PITG_20934		ATGCGCGTGCTGTGTTTGGCGCTGATGGCGACGGCCACTGTTCTAGTACCGAGTCCTGCGTCCGGTTTGACCACGACTGTGGCTGACACGGCCCAGACGGCAACCAGCATTCTAACTCCTGTTCTAGCTGGGGAGCCGAACAAACACGTTGCAACGCGATCTTTGAGAACGCATCCGATAGACGACAGCGACGATGGCGAAGAGCGACTGCTTAATGGTATGACAGATTTTTTCAAGTACCACGCTGGAAAGATGAGTCCCGAGCAGCTTTACAAGTACTTAAACTTAAAAGGACTTGGTCAAGAAGCCTACAAACACAAGAACTACGCTAGTTACATTAAGAAGTCGAAGAAGTGGTGGAAGAACCAGTAA
PITG_21190		ATGTGTATTCGCCAAGTCCTGATCCTATTCGCCCTCCTTGCTAGTTGCACCATTTCAATCGATGCAGAACAGCGGGTCCTCGTAAGCGAGCAGCGCACTGTGGACCGTGCGAGATCGTTGCGTGCCGCCGAGTCCACCAACAATGAAGAACGAATAATGACAGAAATCATCAAGCGTCTTAGAACGGCAACCTGGATCGAGACCGGGAGAACTGATGACTACGTCAAGACAACGCTAAGACTTGACAATCTCTCCGGGGCTGCGCTTAAATCTGCCCCAAATTACATGTACTATGAGCATTTTTTGAACGCTCTTGAAGGACGAATATTGGAGGTATGGCTGTCCAAGGGAGTTCCCACGAAAAACGTATGGGCAACGTACAAACTGGACGATATTCCT…
PITG_21238		ATGCGTGTAGGCTTCGTTTTCGCCCTGCTCGTCGTCAGTGTGATCGTGTGCTTAAATGGGCTCACCAGCGCCGAGAGCACCGTCGTCATGAATAACCGGAATCCCGACTCCATCAACGTCCCCATAAGCGATGATATCACAAGCCGCAACCTCAGGGCGAGCGGTGAAGAGAGAGCCTACGCCTTTGTGGACAAGATCAAGAGTCTTTTTAGCAGGCCTGGCATCAGCCAGAAAGTCGAGAGTCTGCAGAAGAATCCCGCCATGGTCAAGAACTTGGAGAAGGCTGCGTTAAGCCTCCGCCACTTCAAACGACGCTTCGATGAGCGGAGAGATGTGTGCGAGGTGCTCGTGACGTGGTTTCGTCGTAGAAGTAAAGAAGGGTGA
PITG_21362		ATGCGTCACTTGCTGACTGCTGCAGTTATTCTCTTTGGGGGCTGCGATATGGCTTCTGCAATAATCGACGCGCAGCAAGTTGCGCCATCTGAGGTGTCGTCCACGGATGCGATACAATCAATCTACGCTGCTCAGTTGGTGCGCAGTGGCAAGAGATTCCTTCGTATCCCCACGGCCGAACAACTAGACGATGAGTTGGGTCAAGTCGATGAGGAACGAAGAATGGAGATTCTGACAAAGCAGCTTTCTAAGCTGGCGAGTTTCACAAAAAACACTGGAGCACTAAAAAAAGTGGATGAGGCCGTAACAGCAGCCAAACCTCAGAACGCCATGACTCTCGAACAGAATCTCATGTCCAAACTGGGTAAGAATCAACTTGCACAACGGAATTTTGAGCAG…
PITG_21388	ipi01, Avrblb1	ATGCGTTCGCTCCTGTTGACCGTGCTTTTGAACCTGGTCGTGCTTCTAGCAACCACTGGGGCAGTTTCATCCAATCTCAACACCGCCGTGAATTACGCTTCCACATCCAAGATTCGCTTTCTGTCGACTGAGTACAACGCCGATGAAAAAAGAAGCTTGCGAGGTGACTACAACAATGAGGTCACAAAAGAGCCCAACACGTCTGACGAAGAGCGGGCGTTTTCTATCTCAAAGTCTGCGGAATACGTGAAGATGGTACTTTATGGATTCAAACTTGGATTTTCTCCTCGCACTCAGTCCAAGACGGTGTTGCGATACGAAGATAAACTGTTTACGGCTCTCTATAAATCCGGAGAGACGCCGAGAAGCCTAAGGACCAAGCATCTCGATAAGGCTTCC…
PITG_21422	PexRD2_family	ATGCGCCTCTCTTATGTGATCGCTGTAATTGCGGCTTCATTCCTGGTTACCACGGAAGCGCTCTCGACGAACACGGGTGTTCAGGCTGCTAATTTGGTAGGCCCAGCCCAGCGTCTACTGAGGAAACACTACACGGCAGCTGAAAACGACGATGACTCTGAAGCAAGGGCTCTGAATACAGAGAAGATGAAAACGATGTTGAAAGCTGGGATGACTGTTGACGACTACGCTGCCAAGCTAAAACTTACCGACAAGATTGCAGCTGCAGCTAACTCTGCAAGGGCGATGGAAAAGCTTGGCGAAACTCTCAAGATGAAGAAGCTCCTGCGGTACCTCAACTATGTGGCTGAACACACAGCAGTTTGA
PITG_21648		ATGGTCCACCCCGCCGAATACGGGGTGCACCACTTGGCTGCTACCACTGCTTCAGTCTTCCGAATGGGCGGCGAAGATAATGCTGTCCCAACGGCGATACTATCGACGACAAACGAAGCTGAAGAGAGAGCGCCTACTGGTTTGAACAAAATCCTGTCTCCATTCAAGGGTGCTACTGCGATGGTAGCAGACGCTGTCAAGTTGAGGTCTTGGCTGAGCAAAGACACACCTGTAGCTGATGTTCTCGTGGCGCTTAAGATAAGTGAGCGAGTGGATGACGCTCTTACCGACCCCAATTTGAAGACATTGAGCAAGTACGTCGACATGTTTAACGAGAAATACCCGAATAACCAAGTGTCGCTATTCGGAACGCTTGCGGGTCATTATGGCGATAATGTT…
PITG_21740		ATGCACGCGTACTCGGCGGCTGTACTGATGGGTCTCCTAATGGTTGCCGAGGGTGCCTATGTATCTACGACCGCTTGTGCACACTCGGCGCCGAATCCCACGATCCAACGCTATGAGCCTGAAAGCATCCCAACCAGATTGGCTCCCAATAGGCTACTGAGAGAACCTGAGACAACCGAAGCGAGCAACGAGGACCGAGTTGTAAGTATCCATGCTGGCATTGAAAAACTCTCGGACCTGATAAAGACTGGAGTATCAAAGGTTCATGGATACCTGAACTTGGGACCGTCAGCAACCAGAGACCAACCGGCAGATGAAATTCTTCGCATCTACAAGCTAGATGATGGAATCGAAAAGGCTCTGGTCAGTCCAAACTTGAAGGCTATGGAAAGCCACGTG…
PITG_21778		ATGCGCTCATCCTTCCTCATTCTGGCCATCGCGGTGAATTTCCTGGCTGCCAGTGATGCGTCGTCGATGACCACAGACTCCAGCTACGTCACCGAAGCTGGTTCGTCTACCAGCCGGAGTCAACGCCAGCTGAGAGCTCACCACTTGGCCGTTGAAAACAGCGGAGATGAGGAAAGAAGTCTGAGCAAGAAAACAATGATGGACATGATGACGAACTTAACCACCAAGGAGAAGCTTGCCAGTGATCTGCGTATTGCAGATAAGATCGACGATTTTACCAGACACAACAAGCCAGGCATGAATGAGTTCATGCGTACCCCCGAGTACGTCAAGTACATTGGATACGTCAACTTCTTGAATGATATGGCGAAGAAGAAAGAGTACGCACAAACCGTCCGG…
PITG_21869		ATGGTCACCATTGCATCCTCAACAATGGCCTTGGCGCCTCTCTTACTCTCAATGATGTCGCATAATACTGAGGCGCACTCCTGGATAGACTGCATCGACACCGACCGGTCCAAAATCTATGATCAAAGCGCATCCTACATTTTTGGCGGTGCCGGCGGAAACGGATTCTGCGGAGGCTATGGGGCGGGCTACCCGGGTCGCGGTGATATCGACATTGGCACCGGATACACGTACAAGATGCTGAAGAACGAGGTCGAGGCCGGAACACCCGTGTGCCAGAACGTTGGCGCTAACACGTACTCGGACTGGCGGAAACGAGTTTCAGTGGCGCCGGGTCAGACGGCGTACTTCGCGTATCTGCCAAATGGCCATATCGTTAAGGACAAGAAGGGTGTCGGC…
PITG_22053		ATGAACCTCCGCGCCTTCCTTATCGCCGCCGTCGCTTCCATAACTGTTGCCAATGCTAAAGTCAGCCGAGTCAACCACGATGAAGTGCAGCCGTTCGCCCAGCCGCTACCAATCACCGACTCACAGAAGTCTGCTGTCAAGTACAAACCCCAGCTCCACATATCGTATGGATGTCACCCGTACCCTGCCGTCGAGCCCAACAGCTATGCTAGTGGCGGTCTCGAATGGCCAGGACCTGCTGATGGAGACTGCACGGGCTCTCCGCTGGGCTCACAAGTGTACTCTCGTTCGGATTGGTACAAGAACAAATGGGCCATCATGTACGCTTGGTACTTCCCCAAAGGCCGCTATGGGCTCACTGGCCACCGTCATTACTGGGAGTACGTCGTCGTCTGGACA…
PITG_22089		ATGCGTCTGTACTTGATTCTGTCAGCATCGATGGTCATCAGCTATTTTGTGACCTGTAACGCGGCTACGAGTTCCGATCAGACCAAGCTCTCGAGAATGGAGCCATCACTCCTCGTCCACTCACTCGGTGCAGCACTGAACGTCGATGCCGTCGACAGAAGATTTCTTCGAGAGCGAAAAGAAAGTATGGAAGAGCGAGGATATCATCTGACGCTAAAAGGGGAAGTAAAAGCATTGGCCAAGAAAATCATTGCAGATTTCGACACGGCCGACGACGTGTACAAGAAGTGGAATGAGAACGGCCACTCGTTGAACAAAATCGCGAACTTGCTGAAAGTGTCGGAAAAGGAAAAATACGTACCGGTGTACAACGGCTATCTGGCCTACCTGAACAGGATA…
PITG_22256		ATGCGTTTTTCTTACTTCATTGCTGAAATCGCAGCTATATTCCTCGCTTCCAGTGATGCTCTCGAGGGTAACCAACGGCTACTGAGGACAGGCCATTCCACAGTAGCCGATTTCGAAGAGAGAGGCCCCTTACAGCGACGTGAAGGAGTTGGCGAAAAGTTTTGGGATCAATTTGGAGAAAGCAATGCAATACCAAATAGCTCATGGACTGGGTCTGCTGTTCTTGGGAACACTTGGCAGCCAGCTGGAGCATGGTCTGCTGATTTCTTGGGCCGGCGGGCTGATGACGGCCGGGATCGTTTTATTTTCGGGCAGCCTTTATGCGCT
PITG_22547		ATGCGAGTGTACGCCGCCTTCGTCGTGGCGCTGGTCTCCCTTCTAGCTACCAACAGTGCTGTTCTAGCAGTAACGACCCCGACCAAGTTAGCGAAGTTGACGGCTCCTGAATTCACAGACAACGAGAATCGTCAGCGTCGCTTGCTAAGAAAACAAGAAGGTGCCGAGCTGGGTGACGAAGAACGAACGAGCACCCAAAACCTTGGGAACTCTTTGATGAGGGTGTTCTCGAAAGAGGCCACAAGGAAATACTATTTGGATTTGTTCAAGCGAGCCGACTTTACAGCGAATCTCCCAAAACTTGCGAAAAAAGGTGGGCCCGACAGACTGAACGATGCCTTAAAAAAACTACGAAAGGCTGGCATCTCTGAGGAGAAGTTTGCGGAGCTCAAAGGTGCG…
PITG_22604		ATGCGCAGTATATTCTACTTTGCTCTTGCCTTCGCGGCTTTGACTTGCAGCAACGCTTCCGCAGCGCTTCCGAATCCCGACGAAACTCGGCTCTTATCAGACACTTTTACCAAAAGATCCCTTCGGGTCGCAGGCCAAGAAGTTGCCCGGGGCGACCGGGGCGAAGAGATTGTGAGAGTTATAGTCCAGAGTACTAACAAAATCTTCAAGAGACCGGCGGAAAAAGACATGAGCAAACTGATTGCAGCGGCTAAGATTGCGATGTTGGAGAAAAAGATGGCTAAGCTCTCATTCGTCGGTAAGGAGGCAGCGAAGTAG
PITG_22648		ATGCGCAGTATATTCTACTTTGCTCTTGCCTTCGCGGCTTTGACTTGCAGCAACGCTTCCGCAGCGTTCCTGAATCCCGACGAAACTCGGCTCTTATCAGACACTTTTACCAAAAGATCCCTTCGGGTCGCAGGCCAAGAAGCTGCCCGGGGCGAAGAGATTGTGAGAGTTACAGCCCAGAGTACTAACAAAATCTTCAAGTGA
PITG_22668		ATGAAGCTAAGCGTCCTACTTCGTGTCGCAATCGTGAGTCTCGCCACGACTCAGGCACGGCAGCTTGAGGTGAACAAAGCTAAGCTCACGTCACTGAACGAGACCCAAGAAGAGCAACAACAAACATCAACGAGTAATGCTGGTGATGCCTCGGATAGCCTGCTCGGCTCAACGTCAGGGTCGCATGACTTGGGCGCTTCCATGAGCGCAAGTGGCTCCTGGGATGAAGTTTTAGTCGGTGACTCTGATTTCGACTCCGCTTCAGCATCGGACGAGTCTGCGACCACCGAGAAGAGCGGTAGCTCGTCGGAAACATTAATTGAGTCGTCATCGGCGTCATCGGCAGCTTCAGCGCCGACACCTGCACCGACACCAGCTCCTACGCCAACGTCCCCTCCC…
PITG_22675		ATGCGTGTGTGCCACGTCTTCGCCGTTGCTACGGCAGCCTTTCTTGCGAGCGACGCTGTTATTTCGGCAAACCCTTCCAAAGACAGGGACTCCGAGCTGGTTACAGGCGGCACTACAGGCAAGCGCAACCTGAGAGCCCAACTTGGTTTTCTTGAATGGCCCGAAGAACTCGAAGAATTTGTCCATCTTCACCACCACATCCGAGAAATGTTCACGAGATGGTGCCTCGAAGACAATGAGCCAAAAGAAGCAATGGAGAATACGAGAGAAGGGCGCAATCCTGCGGCGCACGCAGCATATAAGAGGTTCATGGCGATGAGATCGCAAAGTAGAAAACTTGCTGCGGTTGAGTGCAACATTTAA
PITG_22712		ATGCTCAATAAATGTTTGCACTACGTGGTTGTTGCAGCGTTAGTCCTAGCTAGCGATCCAATTTCTGCAGAATCCAACCAGGCAGAGCTGCTTTTGAGGACCGGACACGATTTCTGGGCTCCTGGTGAGGTGTCCACTGAGGCATCGCGAAAAAGACTTCTTCGAGCCTTCCACGAGGGAGAGGATGAGTTGGCATCGCAGCTAGCAGAAAACGAAGAGCGCGTGAAAATACCTGATCTGAATAAAGTGGCTAACGAGCTCAAAGCGGGCAAAGAAAAGCAGAAGATGCTTGCTGTGGCGTTGACAAAAACGAAGGTGAAACCCAACGGCCAAACACTGAACAGAGTTACGAAGAAGATTCAAGAGAAGCCTCCAGCTCCACCCGCTAAGATGGACAAC…
PITG_22724		ATGCGTCTGATAGCGGGCGTGTTGGCAGGTTTTCTGATAATCTGCGAAGCCACTTCGGCGAGTGAGTCCGACCATACCATGGCGTACCAGACGGCCGGCACGGATAATACTCAGCCCACTGACGCTGTGGAAAACAGCATCGCGAGCAAGCGGTTTCTAAGGGCCGACGTGGTCATGAACCGTGGCGTAGAGAGAATCTTCGAGGCTCTGAAAAACCTGCTACCTGGAGCCAAGATAGTCGCGAAGGACGGGGCGTCATTTTCCGGGACAATCGTGAGAAAAATGCTTGGCGATAAAGCCTTTCGGAAACAAGAGTTTGAGCGCTGGATTCGATCTGATATAGACGGAACAGCCCTTCGGCAAATGCTTGGGGACATGAATAAGAAAGGAAGAGCGGAG…
PITG_22725		ATGCGCAGTACATTCTACGTGGCTCTAGCCTTCGCGATTGTGACTCGCAGCAGCGCTTCCGCAGAACTCCCGAATCCCGACGAGACTGGGCTCTTATCAGACACTTACCGGTATACCAAAAGGTCTCTTCGGGTCGCAGGCCAAGAAGTCGCCCGGGGCGGGCAGGGCGACGAGTTTGTGAAAGTCATCGTCCAGAGTACAGTCGTGCACCTCCAATTCGGCAGGGCGGACCATATCAACAGTGCCAGAGCATATGCGCCCAACGTAAAGTAA
PITG_22798		ATGAGATGCTACTACGTCCTTATAGCAATAGCTGCCGTCCTGAGTGGAATTGCAACGGCAGCTGCAGACTCAAGGCACAACAAGTTAGCTGCGGTCGATAGTGACAAGACTACCGATAGAGTGGAGCTATTTCTGCGTCGGAATGATGAATTGGACGCTGAGAACACTGATGAACGGATAGTAGCGGGCGCCATACCCCTCAACGCCAGAATAATTAAGAGGCTCGTCAAACTCGAAAAGAAAATGGTCGATCCAAAGTTGGCCGATGACTTGCTGGAAGGAACCACACTTAAAACGGAACTCGACGCTGCCCTCCCATATGCAGGGAGGACACAAGTATTCGAGCGCTGGCACGCACAAGGTCTGGATCCGAGCTCGATAACCAAAGCCGTCAACATA…
PITG_22804		ATGCGTCTGCTGCTTGGCCTTTTGTGTGTAGTTCTCGCCGTTTTTTTGAACTGCGACGCTGCTTCAGTTGACACGAATAATGGGCTGGAACGCAGAGCACCCAACAAGCTGATATTTCGCAGTCTTGCTGCCGGCGACGACCTCAAACGTGACAAGTCTCTCAGCATCGCGAATTTAAAAACGACGGAAGAGCGGAGTGTCGGTCTAAGATTTTCTGCGATAACAGAAAAACTGAAACGGTTGTACCGCAATTGGGAAATGTCAAAACTGGAACCCCGATTTAACGACCTGGTCAAGGAGAGAAAAACTTACTCGGCCGTCTTGGATGACACCGCCGTAAGAATGCAAAACAGTGGCCGGTGGGGTACGCCTTCGGGATTTAAGAGGTTTGCTGAGTTC…
PITG_22828		ATGCAACTACGCTACATCCTGCTGCTGGCCGCGGCCACCCTTGCTACAGCGAGTAGCACGACCTCAGCAGCGAGTGGCACCCGCGACCCCAAGACCCCGACCGTGGCCTCCAACCACCACATTGAAAAGACGGTGACGGCCCAAGCTGACCACGAGTTCATGCGGTCCCTGCTTGAGGATGACGACAACAGTGCTACCCAGGGCCAAACCTTCATGGAACACAAACTGAAGAAGATGCTAACGAACCCAAAAAAAGCGAAGCAGCTGTATCAGCACTGGCACAAGAAGGGATACACTGCTAAGCAAGTGGCCAGCGACCTTGGCCAGACAGAGAATCGAGCGCTAGATCAGACTTACAAGAAAATAGCGAAAGAGTATGCAGCGTTTGTCAAGGAGCAA…
PITG_22870	Avr2_family	ATGCGTCTCGCCTACATTTTCGCCGTGATGATGGCGGGTGCTCTACCTTATTGCAATGCGCTGCATGCAGCTCCAGGTGCCAAGGCACTGAATAAAATCAAAACTTTCCCCGATTTTGCCGCCCCAAGCCCTAAAGACGGCAACCGTCTGCTGCGCCGTGTCGATAATGGGGAATTTGAGATCGAGGAAGAGAGAGGATTCAGTCTGAAGGATACCCTGAAGAAGCTCAATCCCATTAAAGCTGCGGTAAAGGCGAAGGACAAGGCTAAAGAGGTCACGGAAAAGATCACGGATGCCGACTGGAAGAAGCTAGTTGAGCATTTGAAAATTAAGGGTGACAAGAGGAGTTAA
PITG_22880		ATGCGTTTCTACTTCATCCTCCTTCTGGTAGGTAGTGTTCTTTGTGCTTTGTTGGCACATGGCGCTGCTCTTGTGGAGATTGGAGAGGTAAAAACATCCTCTGGCTTCGAGTCGCTGGGTCGTTCATCACCTTTGGCAAAACGCGAAAGCCCATCGACTCAGGTGGTGACAGATCAGGATGCTGAAGAGAGGTCGTCTGTGGTCGCCGATCTGGTCAGGTTGGTGGGGGTAAAGCTCTCAGACAAAGTTCGAGCTCGCTATTGGCTCTGGAGGGGGAAATCCTCAGAGGACGTTTTTAAGCGACTGAAGCTCGATGGCGGGTTGGAAAAACTTATGGAGAACCCGAAGTTTTTCTCTTGGATGACCTACATTAATATGTACAACAAGAAGAACCCTGAC…
PITG_22899		ATGCGCGTGCTGCATCTCGTGTTGGCCGTTGCGGTCGCTTTTGTGGCTATCAACGACGGTGTCTCGACCGCTGCCAAGACCGCGTTGAGGTCGGATTCAACCGATTTCAATTTTTTCGGAGACGACGTAGCAAGTGATGATACGGTTTCGGAGGAAAGGAGAACAAGTGGGGGTGGACGTGGTGGCCGCGGAGGTGGTGGGGGTGGTGGCGGTGGCGGTGGTCGTTCAAGAGGAGTAGGAAGAAGAGCGCGTCGACGAGCACGTGGAGCACATGAAGAAGAAGGAGAGGAATATGTCGATATGCCTCCTGGCACTTACCTCGGTCCGTTATTCGGTGGCCCCCACGGCGATGACTTCACCGACGCGGACGTGGTGAAGTCTGGACAAAAAGTGAAGTCC…
PITG_22922		ATGCGGTGGTGCCGTGTCGCGCTCGTTGCGTTGATTTCCCTGTTTCTTCCCAGCAGCGACGTTCTTTCGGAGGCCAAGGTATCGACGGCAGCGTCGCGCGCTACCTTGATATCTGCTAACCCCGTCGTCGCTGCGACTGCCCGTAGAAGGCATTTAAGGACGGTAAACTGGGACAACACAAGGGGTTCCTCCTTCCAGGACATCGATCGCCGTGATGGCATCAATGGCGACTTCGAGACTGACACGCCCCACGCGAACGACCGCGAGGAGCGGGCAGGGAACGGAGCAGTTCTTGAGAAACTCCAGTCCCTCAAAGCATTTGAAAAACTCAAATCCTTTAGACCGATGAAGTCATTCTCGCGTTCAATGACCAAAGCTACGAAATCTTTTCGTGAACAT…
PITG_22926		ATGCTCCGGTCCTTCTTACTCATTGTCGCTACCGTGAGCCTATTCGGACAGTGTAAGCCTCTCCCGTTAGCAACTTCTCCTGTCAGCGACGCGGTTCGTGCTCCCCACAGAAGCACTCATGAAACCAGATTCCTGAGGACAAACGACGAAGAGAGGGGGGCAACAATGACTTTAGCTGGAGTTTTGCGTGATAAGGCACAAACGAAGCAGTTACTGACCTCTTGGCTCAACAGTGGAAAAAGCGTGCCATCCGTTTCTAACAAGCTGGGGCTGAAGAGAATGTCGCTCGAACAAGCGATTCATCACGAAAACTGGAAGGCTCTCACTACGTTCCAGCGTATGAAATCTAAAAAAGCCAAAGCGTATGCGAAATATGGAACAGGCTACCAGACGGAGGCG…
PITG_22939		ATGTTCCCTGTGGACATCGACGCGAGCCAGCTGGTGGGAGACTTGAAGAAGGCGATCAAGGCGGAGAATGCAATGACTTTCACGGGCGACGCCAAGGACCTTCAGCTCTTCCTGGCGAAGCAGCCCGTCGATGATGAGAGCGGCAAAGAGGTCGTCCCTGTAATTAGGGCTTGTTTAGCCCAGTCCCCGGGTGCAGGTTACGAGGTCACACTAGAGTGCTTGGACAATCCTTTGAAGCGTCAGAAGCTATCCCAGTTGCTGCCGTCCATCAGCGAGGCTAGTGGGAGTAGTGGGATCCGTGAGAGCATCGAACGATATTATGACATCGCCAGTATGTTAGGTCCCGACTTGGAGATGGCGCGTGCTGTGGCTAGCCAGGTTGCTCGATCTATTCCTACT…
PITG_22972		ATGCGCCTCACTTACGTACTTACACTGGTACTCGCGACCACTCTTTACGCCAGTGGGACTGCGCTTCATGCCACCACGGAAACCACTGCAATGGCCACGAAAAATGTGCTCTCGCCTAATACAGTTGCTCGCGTCCCCACGAGCGAAGAAAGACTGCTGCGGCGTGTCGGCAACGAAAATTACGATGCCGATGAAGAGGGAGGCTTCTTTGGGAAGTTCTTCAGAGATTGA
PITG_22986		ATGCGCCAGCTTACTGTTTTTCTTGGGGCTGTTATTATCATCTTTACAGGTACCAACGCAGTTGCAGCAGCTAAAACCGACCGAGTGACAAAACTGAGGTCGCCTATCGACGTGACCCCACCCCTTGGTAAAAACACGAACGACATCAGATTCCTTCGCTCGCATAAGGATGACTATGACAACCAAGAGAGAGCAAACGACTTTTTCAAACTTCCTCGAGGTGTTAATTTGACTGCCGCCAAGAAAATCGAAAGGGAGTGGCACGCAATGCCGACAGGTATAAAGCCATGGTAA
PITG_22987		ATGCGCCAGTCAATTGCTTTTCTTGGTGCCATTATTATAATCTTCATGAGCCCAAACGCAATTGTGGCTGCAAGAACCGATCGGGTTCCGAATCTGAGGGTGCCTATCGATGTGGTCCCCTCTCCTGTTGGAAACACGAACGACATCAGATTCCTTCGCTCACATTTGGATGACAAAGACAACCAAGAGAGAGCGATCGACCTGTCCAAATAG
PITG_23011		ATGCGCTTCATCTACTTTCTTCTCGTTGGCAGTGCTGCCATTTTCGCGGCCTCCGAAGGTGCAGTGCCAACTCCATCCAAGCAGCTAAAGATTTCGTCCGCAGACGTGCTTCGTCCAGTAGATGAAGCTCCGTCAAGGAGAGTCCTGAGAAGTCGTGATACAGCTGAAGCTAGTGAAGACTTGAGCGACGAAGAGCGCGGACCCTACAGCTACCTTTATCTCTGA
PITG_23015		ATGAGCAAGCTGTTCTACGCGTTTGCCGTGCTCGCAGTACATGTACTTACTAGTAGCCCGACAACTGCAGCATCTAACCTACCCGTTAATCTGGTAACCGGCCCTGCATTCACGACACCGGCTGGTGCTGCCCATAGAAGATTTCTTCGATCCATCCACGAGGGAGAGGACAGCTTGAAGCCATCAGCGTTTTCTGAAGAACGCACAGCACTGAGAGCAATGGCTTATCTCTTGAAACCGAAGCAGAAGAAGCTCGCTGCGGCTCTAAAAAAATCGACCTCGAAACACAAACTCAGTGTTGCTCCGGAGAAAATGAAATCAATTCAGGTTCTAGGAGATCCAAAGAATCCGGAAAGAGAGTGGTTCAAGCGGCTTTATAACAGCAAAAGGGGGGACCCA…
PITG_23042		ATGGGAGGTATCTACACCGCTCTACTTGTAGTTATTACACTCTTCATCGGCAATGACAACATTTTGGCTGCACACATCGAGCTCCAAACGATCCAGCCTGACCACACTACCTATTCGCCATTTCTCAGAAAAACTGACCCGAGACCTCAAAGGGCATTCGAAAACACCGCCGAATTATCAGCTACCAGCGAGGAACGTCAATGGTACGAGATCTCGATGCGTCGTGCCAAGGAGAATTTGACATTCTACATTTGGTACAAGAAGGGGAAGACCCCGCAAGATATTTACCTCAAGTTCTTTACAAATTCGATGGATACGATAACTGTTTCGAAGAGCCCGAACTTCGGCACTTTTAGCCGCTATACAGAGTACTACAACAAAAACAAGAAGAATGACTCA…
PITG_23054		ATGAAGCTATACCTTCTTGTTCTGTTGGTTACTGCTGTCCTAGTTGGGATTGCTGACGCAAGCAAGAAATCCAAACTGGTGCTAGCTGGCACTCCTACTCCCAAATCAGGGAGCAACGTCAGCAAGACGTTTCTGAGAGCTGGTAATACAGACGATAAAGAGCATGAAGAGAGAGGAATGTTGGCGAAAATTCCGGGGATAAACAAGATATCACAAGTCTTTACATCCGCCAAAGCTCCAAGATGCCGACGAGTCTCTAGGGACGCCTTCAAATCGCTAGGGCTAAGCAAATTGGCCATCGGCAAGAGCGACCATATCGAGACGGATCTGGTGGCTAAACTCTTTTCGAGCCCCAACTTTAAAATTTGGGCTCAGCATGCTACTTACGTCAACAAACAG…
PITG_23069		ATGCTGCTAGCAGCGGCCATTGTGTTTTTACACATCCCTGCCTTGACGATGCCTGCGGCTGAAGCGAGGCAAACAGCAGCGAATATTATGCACCCAGTTCTCGATGGAGAACAAAACGTCCTTGGCAAGCGATCCCTAAGAACCGACCACATGAGAGTTAGCAATGTTGAGGACCGAGAAGGTGATGAAGAACGAATTTTTCGCCGATTTACGGATTGGATCAAGTACCTTTTTAACAAGATGAATCCGAAACAGTTACACACCTACTTGGGCTTAGATGGCCTTGGCGAAACGGCCTATAAGCACAAGAACTACCCGATCTATCGGATGATGTCGAAAAAGTGGCGGGACAAACTATAA
PITG_23117		ATGGCGGCTACTTTTCTTGCGATCGCCACGAGCTACATTGGTGCCGCCTCCTCCAGCAATAATCCTACCTTAAACAATGATCGGATGGACTCTGCCATCACATTTCGACGACTCAGAGTCCACAAACCAGAAGAAGAAGAGAGATGGGTTGCAACTCCGCCCATTGCCGCTTCTTTCAAGCTAATGCAGAAGAAATCAGCTCAGTCGTCACAGTTGTTACATGCCGCGGAAAATGACACACCTCTTCCAACGGCAGTAAAAGCTCTCATCGTACTGATGGGTCTTGCCATGACAACTGGCGCTATCGCTTTTGGTGCCAAGGGAATACAAACGTTGAAATACCCGGACGTCAATGCGGGTTCGGCTGAAGCATGA
PITG_23129		ATGGCGGTGGCTGCTGCAGTGGTATATTTCACGCAATGCGCTGCCACTGATCAAGCTCACCAAGCTCCCAATCGTCTGCTACGGAACTACGACGGTGCTGACACTGAAGAAAGAGCTCCAGGCGTCGTCGGTAAATGGCACTGGGGGCCCTTTTCCAGTGCAACGTGGGAGATAATGTTGACAAACGAGGAGTATCAACGTAAGATGTTCGTGAAGTGGAACAAATATAAAATGGACAAGATCAGGGAAGAGATTGGAGAGGATGTTATACGGGGGAACAGTAAGCTTGCTGAGATGATTGTGAAACATGTCCGGACGCGTAACTACGACTAG
PITG_23131		ATGCGTCTACCGGTACATGTACGTTTCATGGCGGTGGCAGTTGCAGTGGTATATTTCACGCAATGCGCTGCCACTGATCAAGCTCACCAAGCTCCCAATCGTCTGCTACGGAACTACGACGGTGCTGACACTGAAGAAAGAGCCCCAGGCGTCGTCGGTAAATGGCACTGGGGGCCCTTTTCCAGTGCAACGTGGGAGAGAATGTTGACAAACGAGGAGTATCAACGTAAGATGTTCGTGAAGTGGAACAAATATAAAGTGGACAAGATCAGGGAAGAGATTGGAGAGGATGTTATACGGGGGAACAGTAAGCTTGCTGAGATGATTGTGAAACATGTCCAGACGCGTAACTACGACTAG
PITG_23132	PexRD36	ATGAGAGCCAACGTCATCGTGGTGGCTCTAGCCCTTTACATTGCGTGCGCCAATGTCACGTTGGCAGCTTGTGCCAAGTCCCGACACTTAAGAGTGAATGGCAAAGACGCCTTGTGGAACTACGACACAAGCGGCGGTATCAACAGCATCGTAGCGGATGACGAAGAGCGCGTCGTCAGTTTTTCGGGTATCAAGCGATGGCTCAAGGAGCTGTTTAAGAACTGGTCTTAA
PITG_23185		ATGCGCAGTACATTCTACGTGGCTCTAGCCTTCGCGATTGTGACTCGCAGCAGCGCTTCCGCAGAACTCCCGAATCCCGACGAGACTGGGCTCTTATCAGACACTTATACCAAAAGGTCTCTTCGGGTCGCAGGCCAAGAAGTCGCCCGGGGCGGGCAGGGCGACGAGTTTGTGAAAGTCATCGTCCAGAGTACAGTCGTGCACCTCCAATTCGGCAGGGCGGACCATATCAACAGTGCCAGAGCATATGCGCACAACGTAAAGCAAAAAACAAACGCAAATCCAGTACACTGA
PITG_23206		ATGCGCTCACCGGTACATCTCATCGTGGCTGTGGCCCTCCTGGCGATTACGGGGGCTTCTCAACCGACCACCACAGAGTCTGTGGCTGTGCCAGACGTTGTATATTCAAGATACACCGCTGAAATCGCTGGCGACTTCGTCTCCAAGAGGAAGTTGAGAGCCGACAAGGCAGCGGACCAAGTCGTCAGTACGGAAGAGAGGGGGGTCACAGGATTTTATCCAGTGCCAAGAAGACTCAATTGA
PITG_23216		ATGCATCTCTCTTTGGCCTTATGGCTGATGCCTGTCGTTGTCCTTGCATGTGTTGCGAGTGCTTTGGAGGACATCACCTCAACACACACCTTTGTGGACAAGCAAAACAATGACCCTGATTTAAGGATCTTGCGTGCCTACGACAGCGTGATTGAAACTGGTGAAGAGAGAGTCAACTTGCGAAAAACGGCAAACTCACTCGTCGAGTCTGCTAAGCTGAAGTTTTTTTGCTGA
PITG_23226		ATGAGCAAGCTGTTCTACGCGTTTGCCGTGCTCGCAGTACATGTACTTACTAGTAGCCCGACAACTGCAGCATCTAACCTACCCGTTAATCTGGTAACCGGCCCTGCATTCACGACACCGGCTGGTGCTGCCCATAGAAGATTTCTTCGATCCATCCACGAGGGAGAGGACAGCTTGAAGCCATCAGCGTTTTCTGAAGAACGCACAGCACTGAGAGCAATGGATTATCTCTTGAAACCGAAGCATAAGAAGCTCGCTGCGGCTCTAAAAAAATCGACCTCGAAACACAAACTCAGTGTTGCTCCGGAGAAAATGAAATCAATTCAGGTTCTAGGAGATCCAAAGAATCCGGAAAGAGAGTGGTTCAAGCGGCTTTATAACAGCAAAAGGGGGGACCCA…
PITG_23230		ATGCGCGTGCTGTGTTTGGCGCTGATGGCGACGGCCACTGTTCTAGTACCGAGTCCTGCGTCCGGTTTGACCACGACTGTGGCTGACACGGCCCAGACGGCAACCAGCATTCTAACTCCTGTTCTAGCTGGGGAGCCGAACAAACACGTTGCAACGCGATCTTTGAGAACGCATCCGATAGACGACAGCGACGATGGCGAAGAGCGACTGCTTAA
PITG_23239		ATGCGTCTGATAGCGGGCGTGTTGGCAGGTTTTTTGATAATCTGCGAAGCCACTTCGGCGAGTGAGTCCGACCATACCATGGCGTACCAGACGGCCGGCACGGATAATACTCAGCCCACTGACGCTGTGGAAAACAGCATCGCGAGCAAGCGGTTTCTAAGGGCCGACGTGGTCATGAACCGTGGCGTAGAGAGAATCTTCGAGGCTCTGAAAAACCTGCTACCTGGAGCCAAGATATTCGCGAAGGACGGGGCGTCATTTTCCGGGACATTCGTGAGAAAAATGCTTGGCGATAAAGCCTTTCGGAAACAAGAGTTTGAGCGCTGGATTCGATCTGATATAGACGGAACAGCCCTTCGGCGAATGCTTGGGGACATGAATAAGAAAGGAAGAGCGGAG…
PITG_6419		ATGATGGTCCTCGTGCGTGTTGCCCTCTTGGTGACAACGGTGTTTGTCGCATCTGCTGACCCCGCCTACGCATCAAAGATATCGCTCGCTGTCACTTCAAATCGCGCGATCGAGACACCCCCCACGAGGTTTCTGAGAGCCTACACCACAAATGGTGAAGAGAGAGGCATATCCGTGAGTTTCCCAGGTCTTGAGAAAATCTCCAAAGCATTTACGACGAGAAAGACGAGCCAGCTCCAGGGATTGCTCAAGGCCGACGATAATATCGATGATGCCTTTAAAACGTTGGGGCTCAGTACAATGCACATTGGTAACCCCAAAACGGGCTCGATCGAGACGAAAAAAGTTGTCGAGCTCTTTTCGAGCAAGAATTTCAAGGTTTGGTCTCAGCATGCTGCC…
