# Supplementary material for: Identification of Avramr1 from Phytophthora infestans using long read and cDNA pathogen‐enrichment sequencing (PenSeq)
Source: Mol Plant Pathol. 2020 Sep 15;21(11):1502–12. doi: 10.1111/mpp.12987 (PMC7548994; doi:10.1111/mpp.12987)
Supplement: Supplementary file 5 — TABLE S3 cDNA PenSeq for EU_13_A2, EC1_A1, EU_6_A1, and US23. Raw data of differential expression in Figure 2. Raw transcript counts in Figure 3 [file MPP-21-1502-s005.xlsx]

## Sheet: Table 3_cDNA_PenSeq
Table S3_cDNA PenSeq
Name	Track Name	Raw Read Count	Raw Transcript Count	RPKM	TPM	FPKM	Raw Fragment Count
PITG_00366	EU_13_A2_12h_L1	16	9	6086.9	3039.9	6042.1	8
PITG_00366	EU_13_A2_12h_L2	4	2.2	1477.9	721.1	1462.7	2
PITG_00366	EU_13_A2_1d_L2	56	31.3	7612.2	4117.7	7569.3	28
PITG_00366	EU_13_A2_1d_L1	46	25.9	6382.5	3440.1	6337.2	23
PITG_00366	EU_13_A2_2d_L1	22	12.5	1699.2	846.2	1693.3	11
PITG_00366	EU_13_A2_2d_L2	30	16.9	2257.3	1128.3	2247.5	15
PITG_00366	EU_13_A2_3d_L1	282	158.2	2644.1	1293.6	2638.5	141
PITG_00366	EU_13_A2_3d_L2	236	131.7	2150.9	1052.4	2163.9	119
PITG_00366	EU_13_A2_m_L1	25581	14282.3	55221.9	26588.8	55056.2	12813
PITG_00366	EU_13_A2_m_L2	26363	14636.5	54717.8	26331.4	54539.9	13203.5
PITG_00366	EU_13_A2_z_L1	48	27.2	223	165.4	221.9	24
PITG_00366	EU_13_A2_z_L2	49	27.5	221.9	164.7	225.3	25
PITG_00366	Ec1_12h_L1	0	0	0	0	0	0
PITG_00366	Ec1_12h_L2	0	0	0	0	0	0
PITG_00366	Ec1_1d_L2	612	336.4	665.2	324.2	664	307
PITG_00366	Ec1_1d_L1	656	363	675.5	329.4	674.3	329
PITG_00366	Ec1_2d_L1	1762	985.2	3441.9	1716	3432.3	881
PITG_00366	Ec1_2d_L2	1764	980.8	3620.7	1800.7	3617.4	884
PITG_00366	Ec1_3d_L1	721	407.7	3053.9	1622	3050	361
PITG_00366	Ec1_3d_L2	736	413.7	3266.4	1725	3261.2	368.5
PITG_00366	Ec1_z_L1	4	2.3	17.7	13.8	17.7	2
PITG_00366	Ec1_z_L2	8	4.5	34.3	26.5	34.2	4
PITG_00366	EU_6_A1_12h_L1	10	5.5	1139.4	708.7	1130.6	5
PITG_00366	EU_6_A1_12h_L2	14	7.7	1670.9	1037.1	1660.2	7
PITG_00366	EU_6_A1_1d_L1	0	0	0	0	0	0
PITG_00366	EU_6_A1_1d_L2	2	1.1	79.6	38.4	79.3	1
PITG_00366	EU_6_A1_2d_L1	807	449	1502.2	741.3	1499.2	404
PITG_00366	EU_6_A1_2d_L2	835	461.9	1518.5	751	1515	418
PITG_00366	EU_6_A1_3d_L1	282	157.8	1506.3	803.5	1501.4	141
PITG_00366	EU_6_A1_3d_L2	262	145.6	1382.6	737.9	1377.7	131
PITG_00366	EU_6_A1_z_L1	24	13.6	110.6	83.7	119.1	13
PITG_00366	EU_6_A1_z_L2	36	20.3	163.3	122.2	162.4	18
PITG_00366	Us23_12h_L1	8	4.5	4488.6	2490.8	4453.5	4
PITG_00366	Us23_12h_L2	4	2.2	2180.4	1213.5	2156.5	2
PITG_00366	Us23_1d_L1	0	0	0	0	0	0
PITG_00366	Us23_1d_L2	0	0	0	0	0	0
PITG_00366	Us23_2d_L1	16	9.1	513.5	261.6	512.1	8
PITG_00366	Us23_2d_L2	8	4.5	245.9	125.9	245	4
PITG_00366	Us23_3d_L1	888	495.9	1915.3	926.7	1910.6	444
PITG_00366	Us23_3d_L2	896	495.5	1875	907.7	1873.3	449
PITG_00366	Us23_z_L1	0	0	0	0	0	0
PITG_00366	Us23_z_L2	2	1.1	9.3	8.2	9.3	1
PITG_00582	EU_13_A2_12h_L1	62	21	14195.7	7089.5	14091.2	31
PITG_00582	EU_13_A2_12h_L2	54	18.2	12007.7	5858.9	11884.4	27
PITG_00582	EU_13_A2_1d_L2	327	110.1	26752.4	14471	26682.8	164
PITG_00582	EU_13_A2_1d_L1	265	89.8	22129.4	11927.4	22055.3	133
PITG_00582	EU_13_A2_2d_L1	1370	468.3	63684.5	31713.6	63462.7	685
PITG_00582	EU_13_A2_2d_L2	1282	435.1	58056.6	29018.3	57894	642
PITG_00582	EU_13_A2_3d_L1	8991	3036.5	50737.4	24822.5	50703.4	4502
PITG_00582	EU_13_A2_3d_L2	9370	3146.3	51396.6	25147.4	51306.4	4688
PITG_00582	EU_13_A2_m_L1	324	108.9	420.9	202.7	418.9	162
PITG_00582	EU_13_A2_m_L2	333	111.3	416	200.2	416.4	167.5
PITG_00582	EU_13_A2_z_L1	2897	987	8098.7	6008.5	8151.8	1465
PITG_00582	EU_13_A2_z_L2	3131	1059.2	8533.3	6332.2	8549.3	1576
PITG_00582	Ec1_12h_L1	46	15.3	66780.5	38038.8	65973.7	23
PITG_00582	Ec1_12h_L2	25	8.3	39979.5	21612.6	40858.9	13
PITG_00582	Ec1_1d_L2	61397	20314.3	40163.9	19577.3	40074.7	30785
PITG_00582	Ec1_1d_L1	64553	21499.5	40006.2	19508.7	39923.1	32363
PITG_00582	Ec1_2d_L1	23507	7910.6	27636	13778.1	27597.1	11769.5
PITG_00582	Ec1_2d_L2	22448	7512.1	27731	13791.4	27694.2	11245
PITG_00582	Ec1_3d_L1	4103	1396.5	10459.4	5555.3	10449.5	2055
PITG_00582	Ec1_3d_L2	4014	1357.9	10721.6	5662.1	10711.3	2011
PITG_00582	Ec1_z_L1	3167	1077.3	8454.6	6563.6	8455.6	1589
PITG_00582	Ec1_z_L2	3262	1101.9	8418.2	6503.9	8439.1	1641
PITG_00582	EU_6_A1_12h_L1	71	23.7	4868.8	3028.3	4899.1	36
PITG_00582	EU_6_A1_12h_L2	94	31.2	6752.1	4191	6709	47
PITG_00582	EU_6_A1_1d_L1	2135	716.8	47907.7	23141.1	47831	1069
PITG_00582	EU_6_A1_1d_L2	1982	660	47484.1	22876.1	47413.6	993
PITG_00582	EU_6_A1_2d_L1	73691	24675.7	82557	40740	82409	36899
PITG_00582	EU_6_A1_2d_L2	76724	25544.3	83974.4	41529.7	83843	38435.5
PITG_00582	EU_6_A1_3d_L1	13632	4592.2	43825.2	23377.6	43777.1	6831
PITG_00582	EU_6_A1_3d_L2	13802	4614.7	43834.8	23393.8	43781.4	6917
PITG_00582	EU_6_A1_z_L1	3093	1056.4	8577.7	6490.9	8552.5	1551
PITG_00582	EU_6_A1_z_L2	3162	1073.8	8633.1	6458.8	8624.8	1588.5
PITG_00582	Us23_12h_L1	18	6.1	6078.3	3373	6030.8	9
PITG_00582	Us23_12h_L2	34	11.4	11154.2	6207.9	11032.2	17
PITG_00582	Us23_1d_L1	142	48.3	7466.8	4250.1	7424.3	71
PITG_00582	Us23_1d_L2	135	45.7	6790.5	3826	6803.6	68
PITG_00582	Us23_2d_L1	1537	524.5	29689	15122.3	29628.2	769
PITG_00582	Us23_2d_L2	1547	522.6	28613.9	14653.2	28536.3	774
PITG_00582	Us23_3d_L1	20493	6887.3	26602.7	12871.7	26580.4	10263.5
PITG_00582	Us23_3d_L2	21165	7044.4	26656.6	12904.1	26626.5	10604
PITG_00582	Us23_z_L1	1640	551	4720.8	4121.6	4762.1	830.5
PITG_00582	Us23_z_L2	1584	526	4435.4	3913	4471.4	802.5
PITG_00619	EU_13_A2_12h_L1	0	0	0	0	0	0
PITG_00619	EU_13_A2_12h_L2	0	0	0	0	0	0
PITG_00619	EU_13_A2_1d_L2	0	0	0	0	0	0
PITG_00619	EU_13_A2_1d_L1	0	0	0	0	0	0
PITG_00619	EU_13_A2_2d_L1	0	0	0	0	0	0
PITG_00619	EU_13_A2_2d_L2	0	0	0	0	0	0
PITG_00619	EU_13_A2_3d_L1	0	0	0	0	0	0
PITG_00619	EU_13_A2_3d_L2	0	0	0	0	0	0
PITG_00619	EU_13_A2_m_L1	30	15.9	61.5	29.6	61.2	15
PITG_00619	EU_13_A2_m_L2	30	15.8	59.1	28.4	58.8	15
PITG_00619	EU_13_A2_z_L1	0	0	0	0	0	0
PITG_00619	EU_13_A2_z_L2	0	0	0	0	0	0
PITG_00619	Ec1_12h_L1	0	0	0	0	0	0
PITG_00619	Ec1_12h_L2	0	0	0	0	0	0
PITG_00619	Ec1_1d_L2	12	6.3	12.4	6	12.3	6
PITG_00619	Ec1_1d_L1	8	4.2	7.8	3.8	7.8	4
PITG_00619	Ec1_2d_L1	3	1.6	5.6	2.8	7.4	2
PITG_00619	Ec1_2d_L2	16	8.4	31.2	15.5	31.1	8
PITG_00619	Ec1_3d_L1	12	6.4	48.2	25.6	56.1	7
PITG_00619	Ec1_3d_L2	4	2.1	16.8	8.9	16.8	2
PITG_00619	Ec1_z_L1	4	2.1	16.8	13.1	16.8	2
PITG_00619	Ec1_z_L2	4	2.1	16.3	12.6	16.2	2
PITG_00619	EU_6_A1_12h_L1	0	0	0	0	0	0
PITG_00619	EU_6_A1_12h_L2	0	0	0	0	0	0
PITG_00619	EU_6_A1_1d_L1	0	0	0	0	0	0
PITG_00619	EU_6_A1_1d_L2	0	0	0	0	0	0
PITG_00619	EU_6_A1_2d_L1	0	0	0	0	0	0
PITG_00619	EU_6_A1_2d_L2	0	0	0	0	0	0
PITG_00619	EU_6_A1_3d_L1	2	1.1	10.1	5.4	10.1	1
PITG_00619	EU_6_A1_3d_L2	6	3.2	30	16	29.9	3
PITG_00619	EU_6_A1_z_L1	2	1.1	8.7	6.6	8.7	1
PITG_00619	EU_6_A1_z_L2	2	1.1	8.6	6.4	8.6	1
PITG_00619	Us23_12h_L1	0	0	0	0	0	0
PITG_00619	Us23_12h_L2	0	0	0	0	0	0
PITG_00619	Us23_1d_L1	0	0	0	0	0	0
PITG_00619	Us23_1d_L2	0	0	0	0	0	0
PITG_00619	Us23_2d_L1	0	0	0	0	0	0
PITG_00619	Us23_2d_L2	0	0	0	0	0	0
PITG_00619	Us23_3d_L1	0	0	0	0	0	0
PITG_00619	Us23_3d_L2	0	0	0	0	0	0
PITG_00619	Us23_z_L1	0	0	0	0	0	0
PITG_00619	Us23_z_L2	0	0	0	0	0	0
PITG_00774	EU_13_A2_12h_L1	8	3.6	2442.3	1219.7	2424.3	4
PITG_00774	EU_13_A2_12h_L2	14	6.3	4150.8	2025.3	4108.2	7
PITG_00774	EU_13_A2_1d_L2	24	10.8	2618	1416.1	2603.2	12
PITG_00774	EU_13_A2_1d_L1	36	16.3	4008.3	2160.4	3979.9	18
PITG_00774	EU_13_A2_2d_L1	80	36.5	4958.4	2469.2	4941.1	40
PITG_00774	EU_13_A2_2d_L2	74	33.5	4468.2	2233.3	4448.8	37
PITG_00774	EU_13_A2_3d_L1	342	154	2573.3	1258.9	2567.8	171
PITG_00774	EU_13_A2_3d_L2	376	168.3	2749.9	1345.5	2743.3	188
PITG_00774	EU_13_A2_m_L1	16	7.2	27.7	13.3	27.6	8
PITG_00774	EU_13_A2_m_L2	42	18.7	70	33.7	69.6	21
PITG_00774	EU_13_A2_z_L1	18	8.2	67.1	49.8	66.8	9
PITG_00774	EU_13_A2_z_L2	16	7.2	58.1	43.1	57.9	8
PITG_00774	Ec1_12h_L1	0	0	0	0	0	0
PITG_00774	Ec1_12h_L2	0	0	0	0	0	0
PITG_00774	Ec1_1d_L2	1683	742.5	1468	715.5	1466.7	845
PITG_00774	Ec1_1d_L1	1764	783.3	1457.6	710.8	1455.7	885
PITG_00774	Ec1_2d_L1	820	367.9	1285.4	640.8	1284.9	411
PITG_00774	Ec1_2d_L2	801	357.4	1319.3	656.1	1316.8	401
PITG_00774	Ec1_3d_L1	88	39.9	299.1	158.9	298.3	44
PITG_00774	Ec1_3d_L2	94	42.4	334.8	176.8	333.8	47
PITG_00774	Ec1_z_L1	14	6.3	49.8	38.7	49.7	7
PITG_00774	Ec1_z_L2	22	9.9	75.7	58.5	75.4	11
PITG_00774	EU_6_A1_12h_L1	22	9.8	2011.5	1251.1	1995.9	11
PITG_00774	EU_6_A1_12h_L2	28	12.4	2681.7	1664.5	2664.6	14
PITG_00774	EU_6_A1_1d_L1	175	78.3	5235.8	2529.1	5249.9	88
PITG_00774	EU_6_A1_1d_L2	158	70.2	5047.1	2431.5	5029.4	79
PITG_00774	EU_6_A1_2d_L1	3051	1362.2	4557.4	2249	4550.1	1528
PITG_00774	EU_6_A1_2d_L2	3069	1362.4	4478.7	2214.9	4470.4	1537
PITG_00774	EU_6_A1_3d_L1	214	96.1	917.3	489.3	914.3	107
PITG_00774	EU_6_A1_3d_L2	200	89.2	846.9	452	843.9	100
PITG_00774	EU_6_A1_z_L1	66	30.1	244	184.7	242.6	33
PITG_00774	EU_6_A1_z_L2	60	27.2	218.4	163.4	217.2	30
PITG_00774	Us23_12h_L1	4	1.8	1801	999.4	1786.9	2
PITG_00774	Us23_12h_L2	0	0	0	0	0	0
PITG_00774	Us23_1d_L1	35	15.9	2453.9	1396.7	2509.6	18
PITG_00774	Us23_1d_L2	30	13.5	2012	1133.6	2001.1	15
PITG_00774	Us23_2d_L1	174	79.2	4481.4	2282.6	4469.3	87
PITG_00774	Us23_2d_L2	166	74.8	4093.9	2096.5	4080.1	83
PITG_00774	Us23_3d_L1	2271	1017.6	3930.8	1901.9	3924.4	1136.5
PITG_00774	Us23_3d_L2	2473	1097.5	4152.9	2010.3	4141.4	1237
PITG_00774	Us23_z_L1	6	2.7	23	20.1	22.9	3
PITG_00774	Us23_z_L2	0	0	0	0	0	0
PITG_00821	EU_13_A2_12h_L1	188	140.5	94874.7	47381.6	94176.1	94
PITG_00821	EU_13_A2_12h_L2	154	114.5	75476.9	36827.6	74701.9	77
PITG_00821	EU_13_A2_1d_L2	113	83.9	20376.1	11021.9	20261.1	56.5
PITG_00821	EU_13_A2_1d_L1	102	76.2	18773.7	10118.8	18640.6	51
PITG_00821	EU_13_A2_2d_L1	188	141.6	19261.9	9592	19194.8	94
PITG_00821	EU_13_A2_2d_L2	182	136.1	18166.1	9079.9	18484.6	93
PITG_00821	EU_13_A2_3d_L1	1070	796.5	13308.6	6511	13280.5	535
PITG_00821	EU_13_A2_3d_L2	1074	794.9	12984.6	6353.1	12989.7	538.5
PITG_00821	EU_13_A2_m_L1	1787	1323.5	5117.2	2463.9	5112.9	897
PITG_00821	EU_13_A2_m_L2	1809	1332.3	4980.7	2396.8	4964.4	906
PITG_00821	EU_13_A2_z_L1	103	77.3	634.6	470.8	637.7	52
PITG_00821	EU_13_A2_z_L2	84	62.6	504.6	374.4	514.1	43
PITG_00821	Ec1_12h_L1	0	0	0	0	0	0
PITG_00821	Ec1_12h_L2	0	0	0	0	0	0
PITG_00821	Ec1_1d_L2	2226	1623.3	3209.5	1564.4	3197.7	1114.5
PITG_00821	Ec1_1d_L1	2354	1728	3215.5	1568	3204.3	1178.5
PITG_00821	Ec1_2d_L1	424	314.5	1098.7	547.8	1095.6	212
PITG_00821	Ec1_2d_L2	371	273.6	1010.2	502.4	1009.6	186
PITG_00821	Ec1_3d_L1	146	109.5	820.3	435.7	818.1	73
PITG_00821	Ec1_3d_L2	148	110.3	871.3	460.1	868.7	74
PITG_00821	Ec1_z_L1	60	45	353	274.1	351.9	30
PITG_00821	Ec1_z_L2	78	58.1	443.7	342.8	442.1	39
PITG_00821	EU_6_A1_12h_L1	189	138.9	28566.4	17767.5	28344.7	94.5
PITG_00821	EU_6_A1_12h_L2	157	114.9	24856.3	15428.1	24855	79
PITG_00821	EU_6_A1_1d_L1	386	285.6	19090.7	9221.5	19033.4	193
PITG_00821	EU_6_A1_1d_L2	481	353.1	25399.1	12236.3	25415.5	241.5
PITG_00821	EU_6_A1_2d_L1	5467	4034.9	13499.5	6661.7	13472.9	2737
PITG_00821	EU_6_A1_2d_L2	5080	3727.8	12254.8	6060.7	12224.3	2542.5
PITG_00821	EU_6_A1_3d_L1	384	285.1	2721	1451.4	2719.1	192.5
PITG_00821	EU_6_A1_3d_L2	440	324.3	3080	1643.8	3069.2	220
PITG_00821	EU_6_A1_z_L1	146	109.9	892.4	675.3	887.2	73
PITG_00821	EU_6_A1_z_L2	158	118.3	950.8	711.3	957.4	80
PITG_00821	Us23_12h_L1	140	103.8	104199	57822.2	103385	70
PITG_00821	Us23_12h_L2	228	168	164862	91754.4	163059	114
PITG_00821	Us23_1d_L1	878	658.7	101758	57920.5	101179	439
PITG_00821	Us23_1d_L2	1061	791.9	117628	66275.1	117429	532.5
PITG_00821	Us23_2d_L1	372	279.8	15837.7	8067	15795	186
PITG_00821	Us23_2d_L2	691	514.5	28170.4	14426.1	28075.8	345.5
PITG_00821	Us23_3d_L1	5791	4289.6	16569.2	8017	16547.9	2899
PITG_00821	Us23_3d_L2	6411	4703.1	17796.7	8615.1	17784.8	3213.5
PITG_00821	Us23_z_L1	22	16.3	139.6	121.9	151.7	12
PITG_00821	Us23_z_L2	8	5.9	49.4	43.6	49.1	4
PITG_01724	EU_13_A2_12h_L1	0	0	0	0	0	0
PITG_01724	EU_13_A2_12h_L2	0	0	0	0	0	0
PITG_01724	EU_13_A2_1d_L2	0	0	0	0	0	0
PITG_01724	EU_13_A2_1d_L1	0	0	0	0	0	0
PITG_01724	EU_13_A2_2d_L1	0	0	0	0	0	0
PITG_01724	EU_13_A2_2d_L2	0	0	0	0	0	0
PITG_01724	EU_13_A2_3d_L1	0	0	0	0	0	0
PITG_01724	EU_13_A2_3d_L2	0	0	0	0	0	0
PITG_01724	EU_13_A2_m_L1	0	0	0	0	0	0
PITG_01724	EU_13_A2_m_L2	0	0	0	0	0	0
PITG_01724	EU_13_A2_z_L1	0	0	0	0	0	0
PITG_01724	EU_13_A2_z_L2	0	0	0	0	0	0
PITG_01724	Ec1_12h_L1	0	0	0	0	0	0
PITG_01724	Ec1_12h_L2	0	0	0	0	0	0
PITG_01724	Ec1_1d_L2	600	255.2	504.6	246	502.1	300
PITG_01724	Ec1_1d_L1	595	254.8	474.1	231.2	472.6	298
PITG_01724	Ec1_2d_L1	785	339.6	1186.6	591.6	1184.8	393
PITG_01724	Ec1_2d_L2	773	332.6	1227.8	610.6	1225.4	387
PITG_01724	Ec1_3d_L1	163	71.3	534.2	283.8	539.4	82.5
PITG_01724	Ec1_3d_L2	139	60.5	477.4	252.1	479.4	70
PITG_01724	Ec1_z_L1	8	3.5	27.5	21.3	27.4	4
PITG_01724	Ec1_z_L2	20	8.7	66.4	51.3	66.1	10
PITG_01724	EU_6_A1_12h_L1	0	0	0	0	0	0
PITG_01724	EU_6_A1_12h_L2	0	0	0	0	0	0
PITG_01724	EU_6_A1_1d_L1	0	0	0	0	0	0
PITG_01724	EU_6_A1_1d_L2	0	0	0	0	0	0
PITG_01724	EU_6_A1_2d_L1	218	93.9	314	155	313	109
PITG_01724	EU_6_A1_2d_L2	216	92.5	304	150.3	302.9	108
PITG_01724	EU_6_A1_3d_L1	134	58	553.9	295.5	552.1	67
PITG_01724	EU_6_A1_3d_L2	125	53.7	510.4	272.4	508.6	62.5
PITG_01724	EU_6_A1_z_L1	6	2.6	21.4	16.2	21.3	3
PITG_01724	EU_6_A1_z_L2	8	3.5	28.1	21	27.9	4
PITG_01724	Us23_12h_L1	0	0	0	0	0	0
PITG_01724	Us23_12h_L2	0	0	0	0	0	0
PITG_01724	Us23_1d_L1	0	0	0	0	0	0
PITG_01724	Us23_1d_L2	0	0	0	0	0	0
PITG_01724	Us23_2d_L1	0	0	0	0	0	0
PITG_01724	Us23_2d_L2	0	0	0	0	0	0
PITG_01724	Us23_3d_L1	30	13	50.1	24.2	49.9	15
PITG_01724	Us23_3d_L2	50	21.4	81	39.2	80.7	25
PITG_01724	Us23_z_L1	6	2.6	22.2	19.4	22.1	3
PITG_01724	Us23_z_L2	8	3.4	28.8	25.4	28.7	4
PITG_01875	EU_13_A2_12h_L1	0	0	0	0	0	0
PITG_01875	EU_13_A2_12h_L2	0	0	0	0	0	0
PITG_01875	EU_13_A2_1d_L2	0	0	0	0	0	0
PITG_01875	EU_13_A2_1d_L1	0	0	0	0	0	0
PITG_01875	EU_13_A2_2d_L1	0	0	0	0	0	0
PITG_01875	EU_13_A2_2d_L2	0	0	0	0	0	0
PITG_01875	EU_13_A2_3d_L1	0	0	0	0	0	0
PITG_01875	EU_13_A2_3d_L2	0	0	0	0	0	0
PITG_01875	EU_13_A2_m_L1	1	0.4	1.4	0.7	2.8	1
PITG_01875	EU_13_A2_m_L2	0	0	0	0	0	0
PITG_01875	EU_13_A2_z_L1	0	0	0	0	0	0
PITG_01875	EU_13_A2_z_L2	0	0	0	0	0	0
PITG_01875	Ec1_12h_L1	0	0	0	0	0	0
PITG_01875	Ec1_12h_L2	0	0	0	0	0	0
PITG_01875	Ec1_1d_L2	0	0	0	0	0	0
PITG_01875	Ec1_1d_L1	0	0	0	0	0	0
PITG_01875	Ec1_2d_L1	0	0	0	0	0	0
PITG_01875	Ec1_2d_L2	0	0	0	0	0	0
PITG_01875	Ec1_3d_L1	0	0	0	0	0	0
PITG_01875	Ec1_3d_L2	0	0	0	0	0	0
PITG_01875	Ec1_z_L1	0	0	0	0	0	0
PITG_01875	Ec1_z_L2	0	0	0	0	0	0
PITG_01875	EU_6_A1_12h_L1	0	0	0	0	0	0
PITG_01875	EU_6_A1_12h_L2	0	0	0	0	0	0
PITG_01875	EU_6_A1_1d_L1	0	0	0	0	0	0
PITG_01875	EU_6_A1_1d_L2	0	0	0	0	0	0
PITG_01875	EU_6_A1_2d_L1	0	0	0	0	0	0
PITG_01875	EU_6_A1_2d_L2	0	0	0	0	0	0
PITG_01875	EU_6_A1_3d_L1	4	1.5	14.2	7.6	14.1	2
PITG_01875	EU_6_A1_3d_L2	6	2.2	21	11.2	20.9	3
PITG_01875	EU_6_A1_z_L1	79	29.7	241.4	182.7	249.2	41
PITG_01875	EU_6_A1_z_L2	82	30.7	246.7	184.6	251.3	42
PITG_01875	Us23_12h_L1	0	0	0	0	0	0
PITG_01875	Us23_12h_L2	0	0	0	0	0	0
PITG_01875	Us23_1d_L1	0	0	0	0	0	0
PITG_01875	Us23_1d_L2	0	0	0	0	0	0
PITG_01875	Us23_2d_L1	0	0	0	0	0	0
PITG_01875	Us23_2d_L2	0	0	0	0	0	0
PITG_01875	Us23_3d_L1	2	0.7	2.9	1.4	2.9	1
PITG_01875	Us23_3d_L2	0	0	0	0	0	0
PITG_01875	Us23_z_L1	2	0.7	6.3	5.5	6.3	1
PITG_01875	Us23_z_L2	3	1.1	9.3	8.2	12.3	2
PITG_01904	EU_13_A2_12h_L1	0	0	0	0	0	0
PITG_01904	EU_13_A2_12h_L2	0	0	0	0	0	0
PITG_01904	EU_13_A2_1d_L2	0	0	0	0	0	0
PITG_01904	EU_13_A2_1d_L1	0	0	0	0	0	0
PITG_01904	EU_13_A2_2d_L1	0	0	0	0	0	0
PITG_01904	EU_13_A2_2d_L2	0	0	0	0	0	0
PITG_01904	EU_13_A2_3d_L1	0	0	0	0	0	0
PITG_01904	EU_13_A2_3d_L2	0	0	0	0	0	0
PITG_01904	EU_13_A2_m_L1	0	0	0	0	0	0
PITG_01904	EU_13_A2_m_L2	0	0	0	0	0	0
PITG_01904	EU_13_A2_z_L1	0	0	0	0	0	0
PITG_01904	EU_13_A2_z_L2	0	0	0	0	0	0
PITG_01904	Ec1_12h_L1	0	0	0	0	0	0
PITG_01904	Ec1_12h_L2	0	0	0	0	0	0
PITG_01904	Ec1_1d_L2	0	0	0	0	0	0
PITG_01904	Ec1_1d_L1	0	0	0	0	0	0
PITG_01904	Ec1_2d_L1	2	1.2	4.3	2.1	4.3	1
PITG_01904	Ec1_2d_L2	2	1.2	4.5	2.2	4.5	1
PITG_01904	Ec1_3d_L1	0	0	0	0	0	0
PITG_01904	Ec1_3d_L2	2	1.2	9.7	5.1	9.7	1
PITG_01904	Ec1_z_L1	8	4.9	38.8	30.1	38.6	4
PITG_01904	Ec1_z_L2	2	1.2	9.4	7.2	9.3	1
PITG_01904	EU_6_A1_12h_L1	0	0	0	0	0	0
PITG_01904	EU_6_A1_12h_L2	0	0	0	0	0	0
PITG_01904	EU_6_A1_1d_L1	0	0	0	0	0	0
PITG_01904	EU_6_A1_1d_L2	0	0	0	0	0	0
PITG_01904	EU_6_A1_2d_L1	6	3.6	12.2	6	12.2	3
PITG_01904	EU_6_A1_2d_L2	6	3.6	11.9	5.9	11.9	3
PITG_01904	EU_6_A1_3d_L1	6	3.7	35	18.7	34.9	3
PITG_01904	EU_6_A1_3d_L2	4	2.4	23.1	12.3	23	2
PITG_01904	EU_6_A1_z_L1	12	7.4	60.4	45.7	60.1	6
PITG_01904	EU_6_A1_z_L2	14	8.6	69.4	51.9	69	7
PITG_01904	Us23_12h_L1	0	0	0	0	0	0
PITG_01904	Us23_12h_L2	0	0	0	0	0	0
PITG_01904	Us23_1d_L1	0	0	0	0	0	0
PITG_01904	Us23_1d_L2	0	0	0	0	0	0
PITG_01904	Us23_2d_L1	0	0	0	0	0	0
PITG_01904	Us23_2d_L2	0	0	0	0	0	0
PITG_01904	Us23_3d_L1	0	0	0	0	0	0
PITG_01904	Us23_3d_L2	0	0	0	0	0	0
PITG_01904	Us23_z_L1	0	0	0	0	0	0
PITG_01904	Us23_z_L2	0	0	0	0	0	0
PITG_01905	EU_13_A2_12h_L1	0	0	0	0	0	0
PITG_01905	EU_13_A2_12h_L2	0	0	0	0	0	0
PITG_01905	EU_13_A2_1d_L2	0	0	0	0	0	0
PITG_01905	EU_13_A2_1d_L1	0	0	0	0	0	0
PITG_01905	EU_13_A2_2d_L1	0	0	0	0	0	0
PITG_01905	EU_13_A2_2d_L2	0	0	0	0	0	0
PITG_01905	EU_13_A2_3d_L1	0	0	0	0	0	0
PITG_01905	EU_13_A2_3d_L2	0	0	0	0	0	0
PITG_01905	EU_13_A2_m_L1	0	0	0	0	0	0
PITG_01905	EU_13_A2_m_L2	0	0	0	0	0	0
PITG_01905	EU_13_A2_z_L1	0	0	0	0	0	0
PITG_01905	EU_13_A2_z_L2	0	0	0	0	0	0
PITG_01905	Ec1_12h_L1	0	0	0	0	0	0
PITG_01905	Ec1_12h_L2	0	0	0	0	0	0
PITG_01905	Ec1_1d_L2	2	1.4	2.7	1.3	5.5	2
PITG_01905	Ec1_1d_L1	3	2.1	3.9	1.9	7.8	3
PITG_01905	Ec1_2d_L1	0	0	0	0	0	0
PITG_01905	Ec1_2d_L2	0	0	0	0	0	0
PITG_01905	Ec1_3d_L1	0	0	0	0	0	0
PITG_01905	Ec1_3d_L2	0	0	0	0	0	0
PITG_01905	Ec1_z_L1	14	10	78.4	60.8	78.1	7
PITG_01905	Ec1_z_L2	13	9.2	70.4	54.4	75.5	7
PITG_01905	EU_6_A1_12h_L1	0	0	0	0	0	0
PITG_01905	EU_6_A1_12h_L2	0	0	0	0	0	0
PITG_01905	EU_6_A1_1d_L1	0	0	0	0	0	0
PITG_01905	EU_6_A1_1d_L2	0	0	0	0	0	0
PITG_01905	EU_6_A1_2d_L1	0	0	0	0	0	0
PITG_01905	EU_6_A1_2d_L2	0	0	0	0	0	0
PITG_01905	EU_6_A1_3d_L1	46	32.5	310.1	165.4	322.5	24
PITG_01905	EU_6_A1_3d_L2	56	39.3	373	199.1	371.7	28
PITG_01905	EU_6_A1_z_L1	0	0	0	0	0	0
PITG_01905	EU_6_A1_z_L2	0	0	0	0	0	0
PITG_01905	Us23_12h_L1	0	0	0	0	0	0
PITG_01905	Us23_12h_L2	0	0	0	0	0	0
PITG_01905	Us23_1d_L1	0	0	0	0	0	0
PITG_01905	Us23_1d_L2	0	0	0	0	0	0
PITG_01905	Us23_2d_L1	0	0	0	0	0	0
PITG_01905	Us23_2d_L2	0	0	0	0	0	0
PITG_01905	Us23_3d_L1	0	0	0	0	0	0
PITG_01905	Us23_3d_L2	0	0	0	0	0	0
PITG_01905	Us23_z_L1	2	1.4	12.1	10.5	12	1
PITG_01905	Us23_z_L2	0	0	0	0	0	0
PITG_01907	EU_13_A2_12h_L1	0	0	0	0	0	0
PITG_01907	EU_13_A2_12h_L2	0	0	0	0	0	0
PITG_01907	EU_13_A2_1d_L2	0	0	0	0	0	0
PITG_01907	EU_13_A2_1d_L1	0	0	0	0	0	0
PITG_01907	EU_13_A2_2d_L1	0	0	0	0	0	0
PITG_01907	EU_13_A2_2d_L2	0	0	0	0	0	0
PITG_01907	EU_13_A2_3d_L1	0	0	0	0	0	0
PITG_01907	EU_13_A2_3d_L2	0	0	0	0	0	0
PITG_01907	EU_13_A2_m_L1	46	9.9	38.3	18.4	38.1	23
PITG_01907	EU_13_A2_m_L2	41	8.8	32.8	15.8	33.5	21
PITG_01907	EU_13_A2_z_L1	12	2.6	21.5	16	21.4	6
PITG_01907	EU_13_A2_z_L2	8	1.7	14	10.4	13.9	4
PITG_01907	Ec1_12h_L1	0	0	0	0	0	0
PITG_01907	Ec1_12h_L2	0	0	0	0	0	0
PITG_01907	Ec1_1d_L2	8	1.7	3.4	1.6	3.3	4
PITG_01907	Ec1_1d_L1	4	0.9	1.6	0.8	1.6	2
PITG_01907	Ec1_2d_L1	6	1.3	4.5	2.3	4.5	3
PITG_01907	Ec1_2d_L2	4	0.9	3.2	1.6	3.2	2
PITG_01907	Ec1_3d_L1	6	1.3	9.8	5.2	9.8	3
PITG_01907	Ec1_3d_L2	0	0	0	0	0	0
PITG_01907	Ec1_z_L1	0	0	0	0	0	0
PITG_01907	Ec1_z_L2	0	0	0	0	0	0
PITG_01907	EU_6_A1_12h_L1	0	0	0	0	0	0
PITG_01907	EU_6_A1_12h_L2	0	0	0	0	0	0
PITG_01907	EU_6_A1_1d_L1	0	0	0	0	0	0
PITG_01907	EU_6_A1_1d_L2	0	0	0	0	0	0
PITG_01907	EU_6_A1_2d_L1	0	0	0	0	0	0
PITG_01907	EU_6_A1_2d_L2	0	0	0	0	0	0
PITG_01907	EU_6_A1_3d_L1	0	0	0	0	0	0
PITG_01907	EU_6_A1_3d_L2	0	0	0	0	0	0
PITG_01907	EU_6_A1_z_L1	0	0	0	0	0	0
PITG_01907	EU_6_A1_z_L2	0	0	0	0	0	0
PITG_01907	Us23_12h_L1	0	0	0	0	0	0
PITG_01907	Us23_12h_L2	0	0	0	0	0	0
PITG_01907	Us23_1d_L1	0	0	0	0	0	0
PITG_01907	Us23_1d_L2	0	0	0	0	0	0
PITG_01907	Us23_2d_L1	0	0	0	0	0	0
PITG_01907	Us23_2d_L2	0	0	0	0	0	0
PITG_01907	Us23_3d_L1	0	0	0	0	0	0
PITG_01907	Us23_3d_L2	0	0	0	0	0	0
PITG_01907	Us23_z_L1	0	0	0	0	0	0
PITG_01907	Us23_z_L2	0	0	0	0	0	0
PITG_01934	EU_13_A2_12h_L1	3	1.7	1115.5	557.1	1476.4	2
PITG_01934	EU_13_A2_12h_L2	0	0	0	0	0	0
PITG_01934	EU_13_A2_1d_L2	26	14.2	3454.5	1868.6	3435.1	13
PITG_01934	EU_13_A2_1d_L1	22	12.1	2983.6	1608.1	2962.5	11
PITG_01934	EU_13_A2_2d_L1	186	103.2	14042	6992.6	13993.1	93
PITG_01934	EU_13_A2_2d_L2	211	116.3	15518.4	7756.5	15524.1	106
PITG_01934	EU_13_A2_3d_L1	1316	721.8	12060.9	5900.6	12053.7	659
PITG_01934	EU_13_A2_3d_L2	1438	784.2	12810.2	6267.8	12797.3	720
PITG_01934	EU_13_A2_m_L1	755	412	1593.1	767	1587.6	378
PITG_01934	EU_13_A2_m_L2	814	441.7	1651.4	794.7	1655.4	410
PITG_01934	EU_13_A2_z_L1	2	1.1	9.1	6.7	9	1
PITG_01934	EU_13_A2_z_L2	6	3.3	26.6	19.7	26.4	3
PITG_01934	Ec1_12h_L1	0	0	0	0	0	0
PITG_01934	Ec1_12h_L2	2	1.1	5194.3	2808	5104.4	1
PITG_01934	Ec1_1d_L2	14357	7714.7	15253	7434.8	15247.2	7212
PITG_01934	Ec1_1d_L1	15137	8187.6	15235.4	7429.4	15230.2	7602
PITG_01934	Ec1_2d_L1	1400	765.1	2673.1	1332.7	2669.5	701
PITG_01934	Ec1_2d_L2	1352	734.8	2712.5	1349	2707.8	677
PITG_01934	Ec1_3d_L1	185	102.3	765.9	406.8	768	93
PITG_01934	Ec1_3d_L2	206	113.2	893.6	471.9	891	103
PITG_01934	Ec1_z_L1	2	1.1	8.7	6.7	8.6	1
PITG_01934	Ec1_z_L2	8	4.4	33.5	25.9	33.4	4
PITG_01934	EU_6_A1_12h_L1	0	0	0	0	0	0
PITG_01934	EU_6_A1_12h_L2	2	1.1	233.3	144.8	231.8	1
PITG_01934	EU_6_A1_1d_L1	86	46.9	3134.1	1513.9	3124.7	43
PITG_01934	EU_6_A1_1d_L2	114	61.7	4435.6	2136.9	4420.1	57
PITG_01934	EU_6_A1_2d_L1	2520	1370.4	4585	2262.6	4595.6	1267
PITG_01934	EU_6_A1_2d_L2	2619	1416.1	4655.4	2302.3	4648	1312
PITG_01934	EU_6_A1_3d_L1	44	24.1	229.7	122.5	229	22
PITG_01934	EU_6_A1_3d_L2	65	35.3	335.3	178.9	339.2	33
PITG_01934	EU_6_A1_z_L1	4	2.2	18	13.6	17.9	2
PITG_01934	EU_6_A1_z_L2	2	1.1	8.9	6.6	8.8	1
PITG_01934	Us23_12h_L1	0	0	0	0	0	0
PITG_01934	Us23_12h_L2	0	0	0	0	0	0
PITG_01934	Us23_1d_L1	0	0	0	0	0	0
PITG_01934	Us23_1d_L2	2	1.1	163.4	92.1	162.5	1
PITG_01934	Us23_2d_L1	144	79.8	4517.4	2301	4505.2	72
PITG_01934	Us23_2d_L2	124	68	3724.9	1907.5	3712.4	62
PITG_01934	Us23_3d_L1	1864	1017.4	3929.8	1901.4	3932.6	935
PITG_01934	Us23_3d_L2	1937	1047	3962	1918	3959.7	971
PITG_01934	Us23_z_L1	0	0	0	0	0	0
PITG_01934	Us23_z_L2	0	0	0	0	0	0
PITG_02387	EU_13_A2_12h_L1	0	0	0	0	0	0
PITG_02387	EU_13_A2_12h_L2	2	1.3	881.3	430	872.2	1
PITG_02387	EU_13_A2_1d_L2	0	0	0	0	0	0
PITG_02387	EU_13_A2_1d_L1	0	0	0	0	0	0
PITG_02387	EU_13_A2_2d_L1	0	0	0	0	0	0
PITG_02387	EU_13_A2_2d_L2	0	0	0	0	0	0
PITG_02387	EU_13_A2_3d_L1	1	0.7	11.2	5.5	22.3	1
PITG_02387	EU_13_A2_3d_L2	0	0	0	0	0	0
PITG_02387	EU_13_A2_m_L1	0	0	0	0	0	0
PITG_02387	EU_13_A2_m_L2	2	1.3	5	2.4	4.9	1
PITG_02387	EU_13_A2_z_L1	86	58.1	476.4	353.5	474.1	43
PITG_02387	EU_13_A2_z_L2	88	59	475.3	352.7	473	44
PITG_02387	Ec1_12h_L1	0	0	0	0	0	0
PITG_02387	Ec1_12h_L2	0	0	0	0	0	0
PITG_02387	Ec1_1d_L2	0	0	0	0	0	0
PITG_02387	Ec1_1d_L1	2	1.3	2.5	1.2	2.4	1
PITG_02387	Ec1_2d_L1	4	2.7	9.3	4.6	9.3	2
PITG_02387	Ec1_2d_L2	0	0	0	0	0	0
PITG_02387	Ec1_3d_L1	6	4	30.3	16.1	30.2	3
PITG_02387	Ec1_3d_L2	0	0	0	0	0	0
PITG_02387	Ec1_z_L1	40	27	211.6	164.3	210.9	20
PITG_02387	Ec1_z_L2	46	30.8	235.2	181.8	234.4	23
PITG_02387	EU_6_A1_12h_L1	0	0	0	0	0	0
PITG_02387	EU_6_A1_12h_L2	0	0	0	0	0	0
PITG_02387	EU_6_A1_1d_L1	0	0	0	0	0	0
PITG_02387	EU_6_A1_1d_L2	0	0	0	0	0	0
PITG_02387	EU_6_A1_2d_L1	0	0	0	0	0	0
PITG_02387	EU_6_A1_2d_L2	0	0	0	0	0	0
PITG_02387	EU_6_A1_3d_L1	0	0	0	0	0	0
PITG_02387	EU_6_A1_3d_L2	0	0	0	0	0	0
PITG_02387	EU_6_A1_z_L1	93	62.9	511.1	386.8	513.6	47
PITG_02387	EU_6_A1_z_L2	78	52.5	422	315.7	419.6	39
PITG_02387	Us23_12h_L1	0	0	0	0	0	0
PITG_02387	Us23_12h_L2	0	0	0	0	0	0
PITG_02387	Us23_1d_L1	4	2.7	416.8	237.2	414.4	2
PITG_02387	Us23_1d_L2	10	6.7	996.8	561.6	991.3	5
PITG_02387	Us23_2d_L1	0	0	0	0	0	0
PITG_02387	Us23_2d_L2	0	0	0	0	0	0
PITG_02387	Us23_3d_L1	2	1.3	5.1	2.5	5.1	1
PITG_02387	Us23_3d_L2	6	4	15	7.2	14.9	3
PITG_02387	Us23_z_L1	86	57.3	490.6	428.3	488.6	43
PITG_02387	Us23_z_L2	96	63.2	532.7	469.9	530	48
PITG_02706	EU_13_A2_12h_L1	180	18.3	12329.7	6157.6	12239	90
PITG_02706	EU_13_A2_12h_L2	199	20.1	13238.4	6459.4	13168.3	100
PITG_02706	EU_13_A2_1d_L2	399	40.2	9765.7	5282.5	9735	200
PITG_02706	EU_13_A2_1d_L1	478	48.5	11941.7	6436.4	11857	239
PITG_02706	EU_13_A2_2d_L1	340	34.8	4728.3	2354.6	4711.9	170
PITG_02706	EU_13_A2_2d_L2	368	37.4	4985.7	2492	4964	184
PITG_02706	EU_13_A2_3d_L1	2738	276.6	4622.4	2261.5	4622.8	1372
PITG_02706	EU_13_A2_3d_L2	2930	294.3	4808.2	2352.5	4806.5	1468
PITG_02706	EU_13_A2_m_L1	64870	6521.2	25214.1	12140.4	25149.2	32506
PITG_02706	EU_13_A2_m_L2	67083	6706	25069.9	12064.2	25014.1	33632
PITG_02706	EU_13_A2_z_L1	99437	10134.9	83163.6	61699.3	82948.2	49828
PITG_02706	EU_13_A2_z_L2	101902	10313.5	83087.4	61655.8	82905.5	51085
PITG_02706	Ec1_12h_L1	127	12.6	55158.4	31418.8	54921.1	64
PITG_02706	Ec1_12h_L2	78	7.7	37317.2	20173.4	36671.2	39
PITG_02706	Ec1_1d_L2	37657	3727.5	7369.7	3592.3	7358.8	18895.5
PITG_02706	Ec1_1d_L1	40070	3992.5	7429.3	3622.8	7415.6	20093.5
PITG_02706	Ec1_2d_L1	28282	2847.3	9947.3	4959.3	9942.2	14173
PITG_02706	Ec1_2d_L2	26993	2702.4	9976	4961.3	9976.2	13540
PITG_02706	Ec1_3d_L1	34065	3468.6	25979.6	13798.5	25950.9	17059
PITG_02706	Ec1_3d_L2	32183	3257	25717.3	13581.5	25696.4	16126
PITG_02706	Ec1_z_L1	201810	20538.1	161177	125127	160970	101114
PITG_02706	Ec1_z_L2	206882	20907.9	159725	123405	159540	103697
PITG_02706	EU_6_A1_12h_L1	926	92.4	18997.3	11815.8	19094.2	469
PITG_02706	EU_6_A1_12h_L2	797	79.1	17127.1	10630.7	17081.9	400
PITG_02706	EU_6_A1_1d_L1	1371	137.7	9203.7	4445.7	9182.7	686
PITG_02706	EU_6_A1_1d_L2	1258	125.3	9016.6	4343.9	8985.1	629
PITG_02706	EU_6_A1_2d_L1	21913	2195.2	7344.4	3624.3	7338	10982.5
PITG_02706	EU_6_A1_2d_L2	22380	2229.2	7328.1	3624.1	7323.5	11222
PITG_02706	EU_6_A1_3d_L1	14678	1479.2	14117.2	7530.5	14101.4	7355
PITG_02706	EU_6_A1_3d_L2	14607	1461.1	13878.9	7406.9	13861.2	7320
PITG_02706	EU_6_A1_z_L1	180745	18468	149960	113478	149395	90560
PITG_02706	EU_6_A1_z_L2	181661	18456	148382	111011	147882	91040.5
PITG_02706	Us23_12h_L1	337	33.9	34045.1	18892.3	34079.8	170
PITG_02706	Us23_12h_L2	323	32.3	31701.3	17643.5	31645.9	163
PITG_02706	Us23_1d_L1	1083	110.3	17036.9	9697.4	16955.6	542
PITG_02706	Us23_1d_L2	1095	110.9	16477.8	9284.1	16433	549
PITG_02706	Us23_2d_L1	1065	108.7	6154.4	3134.8	6189.7	537
PITG_02706	Us23_2d_L2	1287	130.1	7121.7	3647	7125.3	646
PITG_02706	Us23_3d_L1	13352	1342.5	5185.4	2509	5182.9	6689.5
PITG_02706	Us23_3d_L2	13423	1336.6	5057.7	2448.4	5058.6	6734
PITG_02706	Us23_z_L1	222702	22384.6	191785	167440	191631	111710
PITG_02706	Us23_z_L2	226799	22530.4	189992	167613	189772	113846
PITG_02830	EU_13_A2_12h_L1	36	22.2	14961.5	7471.9	14851.3	18
PITG_02830	EU_13_A2_12h_L2	64	39.2	25831.7	12604.1	25566.4	32
PITG_02830	EU_13_A2_1d_L2	22	13.4	3267	1767.2	3248.5	11
PITG_02830	EU_13_A2_1d_L1	16	9.8	2425.2	1307.2	2408	8
PITG_02830	EU_13_A2_2d_L1	46	28.5	3881.3	1932.8	3867.8	23
PITG_02830	EU_13_A2_2d_L2	42	25.9	3452.4	1725.6	3437.4	21
PITG_02830	EU_13_A2_3d_L1	823	504.5	8430	4124.2	8422.4	412
PITG_02830	EU_13_A2_3d_L2	840	512	8363.4	4092	8343.3	420
PITG_02830	EU_13_A2_m_L1	4156	2534.9	9800.9	4719	9759	2079
PITG_02830	EU_13_A2_m_L2	4560	2765.7	10339.4	4975.6	10302.2	2283
PITG_02830	EU_13_A2_z_L1	448	277	2273.3	1686.6	2262.4	224
PITG_02830	EU_13_A2_z_L2	486	298.4	2404.2	1784.1	2392.7	243
PITG_02830	Ec1_12h_L1	4	2.4	10540.4	6003.9	10413.1	2
PITG_02830	Ec1_12h_L2	2	1.2	5805.4	3138.4	5704.9	1
PITG_02830	Ec1_1d_L2	3652	2193.3	4336.4	2113.7	4326.4	1831
PITG_02830	Ec1_1d_L1	4042	2443.5	4546.9	2217.2	4534.3	2025
PITG_02830	Ec1_2d_L1	4766	2911.2	10170.4	5070.5	10159.3	2387
PITG_02830	Ec1_2d_L2	4710	2860.9	10561.2	5252.4	10540.9	2358
PITG_02830	Ec1_3d_L1	4535	2801.6	20984.1	11145.3	20951.5	2270
PITG_02830	Ec1_3d_L2	4324	2655	20964	11071.2	20950.5	2167
PITG_02830	Ec1_z_L1	506	312.4	2451.9	1903.5	2453.3	254
PITG_02830	Ec1_z_L2	579	355	2712.2	2095.5	2707	290
PITG_02830	EU_6_A1_12h_L1	80	48.4	9957.8	6193.4	9880.5	40
PITG_02830	EU_6_A1_12h_L2	88	53	11473.6	7121.6	11400.4	44
PITG_02830	EU_6_A1_1d_L1	46	28	1873.6	905	1868	23
PITG_02830	EU_6_A1_1d_L2	32	19.3	1391.6	670.4	1386.7	16
PITG_02830	EU_6_A1_2d_L1	2556	1553.5	5197.6	2564.9	5188.9	1280
PITG_02830	EU_6_A1_2d_L2	2742	1657.1	5447.4	2694	5436.4	1373
PITG_02830	EU_6_A1_3d_L1	3221	1969.5	18795.9	10026.3	18751.5	1612
PITG_02830	EU_6_A1_3d_L2	2995	1817.6	17265.6	9214.3	17221.9	1499
PITG_02830	EU_6_A1_z_L1	356	220.7	1792.1	1356.1	1781.6	178
PITG_02830	EU_6_A1_z_L2	378	233	1873.3	1401.5	1862.7	189
PITG_02830	Us23_12h_L1	14	8.6	8581.1	4761.8	8514	7
PITG_02830	Us23_12h_L2	10	6.1	5954.8	3314.1	5889.7	5
PITG_02830	Us23_1d_L1	64	39.5	6108.5	3476.9	6073.7	32
PITG_02830	Us23_1d_L2	46	28.3	4199.9	2366.3	4177	23
PITG_02830	Us23_2d_L1	90	55.7	3155.5	1607.3	3147	45
PITG_02830	Us23_2d_L2	84	51.5	2820.2	1444.2	2810.7	42
PITG_02830	Us23_3d_L1	5705	3480.2	13442.6	6504.2	13430.2	2857
PITG_02830	Us23_3d_L2	5934	3584.9	13565.7	6566.9	13559.3	2975
PITG_02830	Us23_z_L1	76	46.3	397.1	346.7	395.5	38
PITG_02830	Us23_z_L2	110	66.3	559.1	493.2	556.2	55
PITG_02843	EU_13_A2_12h_L1	32	18.5	12461.4	6223.4	12369.6	16
PITG_02843	EU_13_A2_12h_L2	39	22.4	14749.6	7196.8	14972.5	20
PITG_02843	EU_13_A2_1d_L2	12	6.9	1669.7	903.2	1660.3	6
PITG_02843	EU_13_A2_1d_L1	32	18.4	4544.9	2449.6	4794.7	17
PITG_02843	EU_13_A2_2d_L1	22	12.8	1739.3	866.2	1733.3	11
PITG_02843	EU_13_A2_2d_L2	32	18.5	2464.7	1231.9	2607.3	17
PITG_02843	EU_13_A2_3d_L1	134	77	1286.1	629.2	1283.4	67
PITG_02843	EU_13_A2_3d_L2	172	98.2	1604.6	785.1	1600.8	86
PITG_02843	EU_13_A2_m_L1	788	450.3	1741.2	838.4	1733	394
PITG_02843	EU_13_A2_m_L2	779	442.7	1655	796.4	1649	390
PITG_02843	EU_13_A2_z_L1	7234	4191.6	34395.1	25517.9	34410.5	3636
PITG_02843	EU_13_A2_z_L2	7670	4413.2	35553.4	26382.7	35557.8	3854
PITG_02843	Ec1_12h_L1	0	0	0	0	0	0
PITG_02843	Ec1_12h_L2	0	0	0	0	0	0
PITG_02843	Ec1_1d_L2	2305	1297.1	2564.5	1250	2566	1159
PITG_02843	Ec1_1d_L1	2374	1344.8	2502.3	1220.2	2503	1193
PITG_02843	Ec1_2d_L1	744	425.8	1487.6	741.7	1487.5	373
PITG_02843	Ec1_2d_L2	806	458.7	1693.5	842.2	1700.6	406
PITG_02843	Ec1_3d_L1	344	199.1	1491.5	792.2	1487.5	172
PITG_02843	Ec1_3d_L2	375	215.8	1703.6	899.7	1703.1	188
PITG_02843	Ec1_z_L1	7210	4171.4	32736.3	25414.3	32708.2	3614
PITG_02843	Ec1_z_L2	7773	4465.9	34117.2	26359.2	34102.9	3899
PITG_02843	EU_6_A1_12h_L1	18	10.2	2099.4	1305.7	2083.1	9
PITG_02843	EU_6_A1_12h_L2	16	9	1954.7	1213.3	1942.2	8
PITG_02843	EU_6_A1_1d_L1	98	56	3740.1	1806.6	3728.9	49
PITG_02843	EU_6_A1_1d_L2	86	48.7	3504.2	1688.2	3492	43
PITG_02843	EU_6_A1_2d_L1	1089	620.2	2075	1024	2070.2	545
PITG_02843	EU_6_A1_2d_L2	1044	591.2	1943.4	961.1	1940.4	523
PITG_02843	EU_6_A1_3d_L1	404	231.5	2209	1178.3	2234.4	205
PITG_02843	EU_6_A1_3d_L2	454	258.2	2452.4	1308.8	2465.2	229
PITG_02843	EU_6_A1_z_L1	6699	3891.3	31597.5	23910.4	31530.5	3362
PITG_02843	EU_6_A1_z_L2	6818	3937.9	31659.9	23686.3	31665.1	3429
PITG_02843	Us23_12h_L1	14	8	8040.6	4461.9	7977.7	7
PITG_02843	Us23_12h_L2	12	6.8	6695.6	3726.5	6622.4	6
PITG_02843	Us23_1d_L1	122	70.6	10910.8	6210.4	10848.7	61
PITG_02843	Us23_1d_L2	98	56.4	8383.9	4723.7	8338.2	49
PITG_02843	Us23_2d_L1	124	72	4073.7	2075	4062.8	62
PITG_02843	Us23_2d_L2	126	72.4	3963.8	2029.8	3950.5	63
PITG_02843	Us23_3d_L1	1062	607	2344.7	1134.5	2338.9	531
PITG_02843	Us23_3d_L2	1258	712.1	2694.7	1304.5	2690.5	630
PITG_02843	Us23_z_L1	3593	2053.1	17590.6	15357.7	17563.9	1801
PITG_02843	Us23_z_L2	3775	2132	17978.1	15860.5	17939.1	1893
PITG_02897	EU_13_A2_12h_L1	0	0	0	0	0	0
PITG_02897	EU_13_A2_12h_L2	0	0	0	0	0	0
PITG_02897	EU_13_A2_1d_L2	0	0	0	0	0	0
PITG_02897	EU_13_A2_1d_L1	12	6.6	1615.3	870.6	1603.8	6
PITG_02897	EU_13_A2_2d_L1	0	0	0	0	0	0
PITG_02897	EU_13_A2_2d_L2	0	0	0	0	0	0
PITG_02897	EU_13_A2_3d_L1	4	2.2	36.4	17.8	36.3	2
PITG_02897	EU_13_A2_3d_L2	6	3.2	53.1	26	52.9	3
PITG_02897	EU_13_A2_m_L1	137	74.2	286.9	138.1	287.6	69
PITG_02897	EU_13_A2_m_L2	160	86.2	322.2	155	320.6	80
PITG_02897	EU_13_A2_z_L1	330	181.2	1487.1	1103.3	1480	165
PITG_02897	EU_13_A2_z_L2	348	189.8	1528.8	1134.5	1521.5	174
PITG_02897	Ec1_12h_L1	0	0	0	0	0	0
PITG_02897	Ec1_12h_L2	0	0	0	0	0	0
PITG_02897	Ec1_1d_L2	299	159.5	315.3	153.7	314.8	150
PITG_02897	Ec1_1d_L1	274	147.1	273.7	133.5	274.4	138
PITG_02897	Ec1_2d_L1	97	52.6	183.8	91.6	185.2	49
PITG_02897	Ec1_2d_L2	82	44.2	163.3	81.2	162.8	41
PITG_02897	Ec1_3d_L1	61	33.5	250.7	133.1	254.1	31
PITG_02897	Ec1_3d_L2	58	31.6	249.7	131.9	249	29
PITG_02897	Ec1_z_L1	274	150.2	1179.1	915.4	1192.3	139
PITG_02897	Ec1_z_L2	260	141.6	1081.6	835.6	1085.9	131
PITG_02897	EU_6_A1_12h_L1	0	0	0	0	0	0
PITG_02897	EU_6_A1_12h_L2	0	0	0	0	0	0
PITG_02897	EU_6_A1_1d_L1	2	1.1	72.3	34.9	72.1	1
PITG_02897	EU_6_A1_1d_L2	0	0	0	0	0	0
PITG_02897	EU_6_A1_2d_L1	30	16.2	54.2	26.7	54	15
PITG_02897	EU_6_A1_2d_L2	24	12.9	42.3	20.9	42.2	12
PITG_02897	EU_6_A1_3d_L1	81	44	419.8	223.9	423.5	41
PITG_02897	EU_6_A1_3d_L2	78	42	399.3	213.1	397.9	39
PITG_02897	EU_6_A1_z_L1	110	60.6	491.7	372.1	488.9	55
PITG_02897	EU_6_A1_z_L2	132	72.3	580.9	434.6	577.6	66
PITG_02897	Us23_12h_L1	0	0	0	0	0	0
PITG_02897	Us23_12h_L2	0	0	0	0	0	0
PITG_02897	Us23_1d_L1	0	0	0	0	0	0
PITG_02897	Us23_1d_L2	14	7.6	1135.1	639.6	1129	7
PITG_02897	Us23_2d_L1	4	2.2	124.5	63.4	124.2	2
PITG_02897	Us23_2d_L2	0	0	0	0	0	0
PITG_02897	Us23_3d_L1	31	16.8	64.9	31.4	66.8	16
PITG_02897	Us23_3d_L2	26	13.9	52.8	25.6	52.6	13
PITG_02897	Us23_z_L1	112	60.7	519.7	453.7	526.8	57
PITG_02897	Us23_z_L2	62	33.2	279.8	246.9	278.4	31
PITG_02900	EU_13_A2_12h_L1	0	0	0	0	0	0
PITG_02900	EU_13_A2_12h_L2	2	0.9	604.2	294.8	598	1
PITG_02900	EU_13_A2_1d_L2	0	0	0	0	0	0
PITG_02900	EU_13_A2_1d_L1	0	0	0	0	0	0
PITG_02900	EU_13_A2_2d_L1	2	0.9	126.3	62.9	125.9	1
PITG_02900	EU_13_A2_2d_L2	2	0.9	123	61.5	122.5	1
PITG_02900	EU_13_A2_3d_L1	2	0.9	15.3	7.5	15.3	1
PITG_02900	EU_13_A2_3d_L2	2	0.9	14.9	7.3	14.9	1
PITG_02900	EU_13_A2_m_L1	128	58.4	225.9	108.8	224.8	64
PITG_02900	EU_13_A2_m_L2	124	56.3	210.4	101.3	209.4	62
PITG_02900	EU_13_A2_z_L1	1157	535.5	4394	3259.9	4414.6	584
PITG_02900	EU_13_A2_z_L2	1209	555.6	4476.3	3321.7	4502.7	611
PITG_02900	Ec1_12h_L1	0	0	0	0	0	0
PITG_02900	Ec1_12h_L2	0	0	0	0	0	0
PITG_02900	Ec1_1d_L2	10	4.5	8.9	4.3	8.8	5
PITG_02900	Ec1_1d_L1	10	4.5	8.4	4.1	8.4	5
PITG_02900	Ec1_2d_L1	0	0	0	0	0	0
PITG_02900	Ec1_2d_L2	0	0	0	0	0	0
PITG_02900	Ec1_3d_L1	0	0	0	0	0	0
PITG_02900	Ec1_3d_L2	0	0	0	0	0	0
PITG_02900	Ec1_z_L1	0	0	0	0	0	0
PITG_02900	Ec1_z_L2	4	1.8	14	10.8	14	2
PITG_02900	EU_6_A1_12h_L1	14	6.3	1304.2	811.2	1294.1	7
PITG_02900	EU_6_A1_12h_L2	32	14.4	3122.6	1938.2	3102.7	16
PITG_02900	EU_6_A1_1d_L1	0	0	0	0	0	0
PITG_02900	EU_6_A1_1d_L2	0	0	0	0	0	0
PITG_02900	EU_6_A1_2d_L1	24	10.9	36.5	18	36.4	12
PITG_02900	EU_6_A1_2d_L2	36	16.3	53.5	26.5	53.3	18
PITG_02900	EU_6_A1_3d_L1	10	4.6	43.7	23.3	43.5	5
PITG_02900	EU_6_A1_3d_L2	18	8.2	77.7	41.4	77.4	9
PITG_02900	EU_6_A1_z_L1	616	285.8	2320.8	1756.2	2322.2	310
PITG_02900	EU_6_A1_z_L2	621	286.5	2303.3	1723.2	2301.3	312
PITG_02900	Us23_12h_L1	0	0	0	0	0	0
PITG_02900	Us23_12h_L2	0	0	0	0	0	0
PITG_02900	Us23_1d_L1	4	1.8	285.7	162.6	284.1	2
PITG_02900	Us23_1d_L2	0	0	0	0	0	0
PITG_02900	Us23_2d_L1	8	3.7	209.9	106.9	209.4	4
PITG_02900	Us23_2d_L2	12	5.5	301.5	154.4	300.5	6
PITG_02900	Us23_3d_L1	40	18.3	70.5	34.1	70.4	20
PITG_02900	Us23_3d_L2	31	14	53	25.7	54.6	16
PITG_02900	Us23_z_L1	800	365.1	3128.4	2731.3	3154.8	405
PITG_02900	Us23_z_L2	854	385.2	3248.6	2865.9	3277.5	433
PITG_03155	EU_13_A2_12h_L1	12	3.5	2373.9	1185.5	2356.4	6
PITG_03155	EU_13_A2_12h_L2	3	0.9	576.4	281.2	760.6	2
PITG_03155	EU_13_A2_1d_L2	44	12.8	3110.1	1682.4	3092.6	22
PITG_03155	EU_13_A2_1d_L1	38	11.1	2741.7	1477.7	2722.3	19
PITG_03155	EU_13_A2_2d_L1	2	0.6	80.3	40	80	1
PITG_03155	EU_13_A2_2d_L2	2	0.6	78.3	39.1	77.9	1
PITG_03155	EU_13_A2_3d_L1	62	18.1	302.3	147.9	301.7	31
PITG_03155	EU_13_A2_3d_L2	84	24.4	398.1	194.8	397.1	42
PITG_03155	EU_13_A2_m_L1	3709	1076.8	4163.5	2004.7	4147	1856
PITG_03155	EU_13_A2_m_L2	3942	1138.1	4254.5	2047.4	4240.1	1974
PITG_03155	EU_13_A2_z_L1	6423	1890.6	15513.9	11509.8	15456.5	3215
PITG_03155	EU_13_A2_z_L2	6470	1891.1	15235.4	11305.6	15199.7	3243
PITG_03155	Ec1_12h_L1	2	0.6	2508.6	1428.9	2478.3	1
PITG_03155	Ec1_12h_L2	2	0.6	2763.4	1493.9	2715.5	1
PITG_03155	Ec1_1d_L2	999	285.6	564.6	275.2	565.7	503
PITG_03155	Ec1_1d_L1	1041	299.6	557.4	271.8	557.4	523
PITG_03155	Ec1_2d_L1	957	278.3	972.1	484.6	972.4	480
PITG_03155	Ec1_2d_L2	855	247.2	912.6	453.8	910.7	428
PITG_03155	Ec1_3d_L1	971	285.5	2138.7	1135.9	2144	488
PITG_03155	Ec1_3d_L2	978	285.8	2257	1191.9	2255	490
PITG_03155	Ec1_z_L1	10013	2942.9	23095.2	17929.6	23080	5020
PITG_03155	Ec1_z_L2	10211	2980.3	22767.6	17590.4	22745	5119
PITG_03155	EU_6_A1_12h_L1	17	4.9	1007.2	626.5	1293.4	11
PITG_03155	EU_6_A1_12h_L2	10	2.9	620.6	385.2	863.3	7
PITG_03155	EU_6_A1_1d_L1	50	14.5	969.4	468.2	966.5	25
PITG_03155	EU_6_A1_1d_L2	26	7.5	538.2	259.3	536.3	13
PITG_03155	EU_6_A1_2d_L1	559	161.7	541.1	267	540.3	280
PITG_03155	EU_6_A1_2d_L2	519	149.3	490.8	242.7	491.9	261
PITG_03155	EU_6_A1_3d_L1	446	129.8	1238.8	660.8	1234.8	223
PITG_03155	EU_6_A1_3d_L2	473	136.6	1297.9	692.7	1307	239
PITG_03155	EU_6_A1_z_L1	6879	2029.9	16482.9	12472.9	16408.1	3444
PITG_03155	EU_6_A1_z_L2	6985	2049.5	16477.2	12327.3	16418.9	3500
PITG_03155	Us23_12h_L1	6	1.7	1750.5	971.4	1736.9	3
PITG_03155	Us23_12h_L2	10	2.9	2834.5	1577.5	2803.5	5
PITG_03155	Us23_1d_L1	34	10	1544.7	879.2	1535.9	17
PITG_03155	Us23_1d_L2	67	19.6	2911.8	1640.6	2939.1	34
PITG_03155	Us23_2d_L1	10	2.9	166.9	85	166.4	5
PITG_03155	Us23_2d_L2	12	3.5	191.8	98.2	191.1	6
PITG_03155	Us23_3d_L1	266	77.2	298.3	144.4	297.6	133
PITG_03155	Us23_3d_L2	356	102.4	387.4	187.5	388.3	179
PITG_03155	Us23_z_L1	8231	2389.3	20471	17872.5	20421.1	4122
PITG_03155	Us23_z_L2	8712	2499.4	21077	18594.4	21042.4	4371
PITG_03192	EU_13_A2_12h_L1	0	0	0	0	0	0
PITG_03192	EU_13_A2_12h_L2	0	0	0	0	0	0
PITG_03192	EU_13_A2_1d_L2	34	17.1	4143.6	2241.4	4120.2	17
PITG_03192	EU_13_A2_1d_L1	16	8.1	1990.3	1072.8	1976.2	8
PITG_03192	EU_13_A2_2d_L1	54	27.5	3739.3	1862.1	3726.3	27
PITG_03192	EU_13_A2_2d_L2	58	29.3	3912.7	1955.7	3895.7	29
PITG_03192	EU_13_A2_3d_L1	272	136.8	2286.5	1118.6	2281.7	136
PITG_03192	EU_13_A2_3d_L2	238	119	1944.7	951.5	1940.1	119
PITG_03192	EU_13_A2_m_L1	54	27	104.5	50.3	104	27
PITG_03192	EU_13_A2_m_L2	70	34.8	130.3	62.7	129.6	35
PITG_03192	EU_13_A2_z_L1	180	91.4	749.6	556.1	746	90
PITG_03192	EU_13_A2_z_L2	166	83.7	674	500.1	678.8	84
PITG_03192	Ec1_12h_L1	0	0	0	0	0	0
PITG_03192	Ec1_12h_L2	0	0	0	0	0	0
PITG_03192	Ec1_1d_L2	3158	1556.5	3077.4	1500	3083.3	1590
PITG_03192	Ec1_1d_L1	3220	1597.5	2972.7	1449.6	2975.1	1619
PITG_03192	Ec1_2d_L1	622	311.8	1089.3	543.1	1086.3	311
PITG_03192	Ec1_2d_L2	582	290.1	1071	532.6	1069.4	291.5
PITG_03192	Ec1_3d_L1	158	80.1	600	318.7	606	80
PITG_03192	Ec1_3d_L2	118	59.5	469.5	248	476.1	60
PITG_03192	Ec1_z_L1	190	96.3	755.6	586.6	753.1	95
PITG_03192	Ec1_z_L2	206	103.7	791.9	611.9	789.1	103
PITG_03192	EU_6_A1_12h_L1	3	1.5	306.5	190.6	405.4	2
PITG_03192	EU_6_A1_12h_L2	0	0	0	0	0	0
PITG_03192	EU_6_A1_1d_L1	74	37	2473.6	1194.8	2466.1	37
PITG_03192	EU_6_A1_1d_L2	46	22.8	1641.7	790.9	1635.9	23
PITG_03192	EU_6_A1_2d_L1	1816	905.9	3030.7	1495.6	3024.2	909
PITG_03192	EU_6_A1_2d_L2	1824	904.6	2973.9	1470.7	2963.6	912
PITG_03192	EU_6_A1_3d_L1	292	146.5	1398.4	745.9	1403.4	147
PITG_03192	EU_6_A1_3d_L2	287	142.9	1357.8	724.6	1357.8	144
PITG_03192	EU_6_A1_z_L1	138	70.2	570.1	431.4	566.8	69
PITG_03192	EU_6_A1_z_L2	152	76.9	618.2	462.5	614.7	76
PITG_03192	Us23_12h_L1	0	0	0	0	0	0
PITG_03192	Us23_12h_L2	0	0	0	0	0	0
PITG_03192	Us23_1d_L1	38	19.3	2976.6	1694.3	2959.6	19
PITG_03192	Us23_1d_L2	46	23.2	3446.8	1942	3428	23
PITG_03192	Us23_2d_L1	114	58	3280.3	1670.8	3271.4	57
PITG_03192	Us23_2d_L2	108	54.4	2975.8	1523.9	2965.8	54
PITG_03192	Us23_3d_L1	1681	841.6	3250.7	1572.8	3252.2	843
PITG_03192	Us23_3d_L2	1677	831.5	3146.3	1523.1	3145.8	841
PITG_03192	Us23_z_L1	58	29	248.7	217.1	247.7	29
PITG_03192	Us23_z_L2	36	17.8	150.2	132.5	149.4	18
PITG_04049	EU_13_A2_12h_L1	26	12.1	8138.3	4064.4	8078.4	13
PITG_04049	EU_13_A2_12h_L2	26	12	7903.8	3856.5	8424.4	14
PITG_04049	EU_13_A2_1d_L2	137	63.1	15322.6	8288.4	15569.8	70
PITG_04049	EU_13_A2_1d_L1	101	46.8	11530.3	6214.7	11788.6	52
PITG_04049	EU_13_A2_2d_L1	144	67.3	9151.1	4557.1	9119.2	72
PITG_04049	EU_13_A2_2d_L2	138	64	8543.6	4270.3	8506.4	69
PITG_04049	EU_13_A2_3d_L1	550	253.9	4243.1	2075.9	4234.1	275
PITG_04049	EU_13_A2_3d_L2	567	260.3	4251.8	2080.3	4241.6	283.5
PITG_04049	EU_13_A2_m_L1	4529	2080.5	8044.2	3873.2	8014.8	2267
PITG_04049	EU_13_A2_m_L2	4530	2069.3	7736	3722.8	7703.1	2266.5
PITG_04049	EU_13_A2_z_L1	36	16.8	137.6	102.1	136.9	18
PITG_04049	EU_13_A2_z_L2	33	15.3	123	91.2	126.1	17
PITG_04049	Ec1_12h_L1	4	1.8	7938.7	4522	7842.8	2
PITG_04049	Ec1_12h_L2	2	0.9	4372.4	2363.7	4296.8	1
PITG_04049	Ec1_1d_L2	7019	3174.9	6277.1	3059.7	6270.5	3523.5
PITG_04049	Ec1_1d_L1	7480	3405.7	6337.4	3090.4	6320.8	3748
PITG_04049	Ec1_2d_L1	1371	630.7	2203.5	1098.6	2205.4	688
PITG_04049	Ec1_2d_L2	1340	613	2263	1125.5	2262.5	672
PITG_04049	Ec1_3d_L1	534	248.5	1861	988.4	1856.1	267
PITG_04049	Ec1_3d_L2	490	226.6	1789.3	944.9	1784	245
PITG_04049	Ec1_z_L1	35	16.3	127.7	99.2	130.9	18
PITG_04049	Ec1_z_L2	19	8.8	67	51.8	66.8	9.5
PITG_04049	EU_6_A1_12h_L1	80	36.5	7499.8	4664.7	7441.6	40
PITG_04049	EU_6_A1_12h_L2	94	42.7	9230.7	5729.4	9366.9	48
PITG_04049	EU_6_A1_1d_L1	423	194.1	12976.1	6267.9	12967.7	212
PITG_04049	EU_6_A1_1d_L2	425	193.5	13919.7	6706	13903.7	213
PITG_04049	EU_6_A1_2d_L1	4132	1891.5	6328.4	3122.9	6315.6	2068.5
PITG_04049	EU_6_A1_2d_L2	4158	1892.5	6221.5	3076.9	6207.4	2081.5
PITG_04049	EU_6_A1_3d_L1	428	197.1	1881.1	1003.4	1918.7	219
PITG_04049	EU_6_A1_3d_L2	421	192.4	1827.9	975.5	1825.8	211
PITG_04049	EU_6_A1_z_L1	2	0.9	7.6	5.7	7.5	1
PITG_04049	EU_6_A1_z_L2	3	1.4	11.2	8.4	11.1	1.5
PITG_04049	Us23_12h_L1	20	9.2	9232.8	5123.5	9160.7	10
PITG_04049	Us23_12h_L2	14	6.4	6278.9	3494.5	6210.2	7
PITG_04049	Us23_1d_L1	79	36.8	5679	3232.5	6004	42
PITG_04049	Us23_1d_L2	109	50.5	7495.4	4223.1	8070.1	59
PITG_04049	Us23_2d_L1	386	180.1	10193.1	5191.9	10218.3	194
PITG_04049	Us23_2d_L2	446	206	11277.7	5775.3	11239.8	223
PITG_04049	Us23_3d_L1	2859	1313.6	5073.8	2454.9	5066.4	1431
PITG_04049	Us23_3d_L2	2950	1342.3	5079.3	2458.8	5068.4	1476.5
PITG_04049	Us23_z_L1	5	2.3	19.7	17.2	23.5	3
PITG_04049	Us23_z_L2	6	2.7	23	20.3	30.5	4
PITG_04050	EU_13_A2_12h_L1	20	14.4	9697.3	4842.9	9625.8	10
PITG_04050	EU_13_A2_12h_L2	12	8.6	5650.7	2757.1	5592.7	6
PITG_04050	EU_13_A2_1d_L2	6	4.3	1039.5	562.3	1033.6	3
PITG_04050	EU_13_A2_1d_L1	6	4.3	1061	571.9	1053.5	3
PITG_04050	EU_13_A2_2d_L1	0	0	0	0	0	0
PITG_04050	EU_13_A2_2d_L2	0	0	0	0	0	0
PITG_04050	EU_13_A2_3d_L1	16	11.4	191.2	93.5	190.8	8
PITG_04050	EU_13_A2_3d_L2	24	17.1	278.8	136.4	278.1	12
PITG_04050	EU_13_A2_m_L1	4	2.8	11	5.3	11	2
PITG_04050	EU_13_A2_m_L2	0	0	0	0	0	0
PITG_04050	EU_13_A2_z_L1	0	0	0	0	0	0
PITG_04050	EU_13_A2_z_L2	0	0	0	0	0	0
PITG_04050	Ec1_12h_L1	0	0	0	0	0	0
PITG_04050	Ec1_12h_L2	0	0	0	0	0	0
PITG_04050	Ec1_1d_L2	0	0	0	0	0	0
PITG_04050	Ec1_1d_L1	0	0	0	0	0	0
PITG_04050	Ec1_2d_L1	0	0	0	0	0	0
PITG_04050	Ec1_2d_L2	0	0	0	0	0	0
PITG_04050	Ec1_3d_L1	0	0	0	0	0	0
PITG_04050	Ec1_3d_L2	0	0	0	0	0	0
PITG_04050	Ec1_z_L1	0	0	0	0	0	0
PITG_04050	Ec1_z_L2	0	0	0	0	0	0
PITG_04050	EU_6_A1_12h_L1	0	0	0	0	0	0
PITG_04050	EU_6_A1_12h_L2	4	2.8	608.4	377.7	604.6	2
PITG_04050	EU_6_A1_1d_L1	6	4.3	285.1	137.7	284.3	3
PITG_04050	EU_6_A1_1d_L2	0	0	0	0	0	0
PITG_04050	EU_6_A1_2d_L1	82	58.1	194.5	96	193.9	41
PITG_04050	EU_6_A1_2d_L2	98	69.1	227.1	112.3	226.4	49
PITG_04050	EU_6_A1_3d_L1	16	11.4	108.9	58.1	108.6	8
PITG_04050	EU_6_A1_3d_L2	10	7.1	67.3	35.9	67	5
PITG_04050	EU_6_A1_z_L1	0	0	0	0	0	0
PITG_04050	EU_6_A1_z_L2	0	0	0	0	0	0
PITG_04050	Us23_12h_L1	0	0	0	0	0	0
PITG_04050	Us23_12h_L2	0	0	0	0	0	0
PITG_04050	Us23_1d_L1	0	0	0	0	0	0
PITG_04050	Us23_1d_L2	0	0	0	0	0	0
PITG_04050	Us23_2d_L1	2	1.4	81.8	41.7	81.6	1
PITG_04050	Us23_2d_L2	0	0	0	0	0	0
PITG_04050	Us23_3d_L1	10	7.1	27.5	13.3	27.4	5
PITG_04050	Us23_3d_L2	7	4.9	18.7	9	21.3	4
PITG_04050	Us23_z_L1	0	0	0	0	0	0
PITG_04050	Us23_z_L2	0	0	0	0	0	0
PITG_04052	EU_13_A2_12h_L1	0	0	0	0	0	0
PITG_04052	EU_13_A2_12h_L2	0	0	0	0	0	0
PITG_04052	EU_13_A2_1d_L2	0	0	0	0	0	0
PITG_04052	EU_13_A2_1d_L1	0	0	0	0	0	0
PITG_04052	EU_13_A2_2d_L1	0	0	0	0	0	0
PITG_04052	EU_13_A2_2d_L2	0	0	0	0	0	0
PITG_04052	EU_13_A2_3d_L1	0	0	0	0	0	0
PITG_04052	EU_13_A2_3d_L2	0	0	0	0	0	0
PITG_04052	EU_13_A2_m_L1	0	0	0	0	0	0
PITG_04052	EU_13_A2_m_L2	0	0	0	0	0	0
PITG_04052	EU_13_A2_z_L1	18	4.2	34.8	25.8	34.7	9
PITG_04052	EU_13_A2_z_L2	14	3.3	26.4	19.6	26.3	7
PITG_04052	Ec1_12h_L1	0	0	0	0	0	0
PITG_04052	Ec1_12h_L2	0	0	0	0	0	0
PITG_04052	Ec1_1d_L2	24	5.5	10.9	5.3	10.8	12
PITG_04052	Ec1_1d_L1	10	2.3	4.3	2.1	4.3	5
PITG_04052	Ec1_2d_L1	0	0	0	0	0	0
PITG_04052	Ec1_2d_L2	0	0	0	0	0	0
PITG_04052	Ec1_3d_L1	0	0	0	0	0	0
PITG_04052	Ec1_3d_L2	0	0	0	0	0	0
PITG_04052	Ec1_z_L1	6	1.4	11.1	8.6	11.1	3
PITG_04052	Ec1_z_L2	22	5.1	39.3	30.4	39.2	11
PITG_04052	EU_6_A1_12h_L1	0	0	0	0	0	0
PITG_04052	EU_6_A1_12h_L2	0	0	0	0	0	0
PITG_04052	EU_6_A1_1d_L1	42	9.8	652.5	315.2	650.5	21
PITG_04052	EU_6_A1_1d_L2	48	11.1	796.1	383.5	793.3	24
PITG_04052	EU_6_A1_2d_L1	144	33.4	111.7	55.1	111.3	72
PITG_04052	EU_6_A1_2d_L2	126	29	95.5	47.2	95.1	63
PITG_04052	EU_6_A1_3d_L1	14	3.3	31.2	16.6	31.1	7
PITG_04052	EU_6_A1_3d_L2	4	0.9	8.8	4.7	8.8	2
PITG_04052	EU_6_A1_z_L1	74	17.5	142.1	107.5	141.2	37
PITG_04052	EU_6_A1_z_L2	48	11.3	90.7	67.9	90.2	24
PITG_04052	Us23_12h_L1	0	0	0	0	0	0
PITG_04052	Us23_12h_L2	0	0	0	0	0	0
PITG_04052	Us23_1d_L1	0	0	0	0	0	0
PITG_04052	Us23_1d_L2	0	0	0	0	0	0
PITG_04052	Us23_2d_L1	6	1.4	80.2	40.9	80	3
PITG_04052	Us23_2d_L2	4	0.9	51.2	26.2	51	2
PITG_04052	Us23_3d_L1	60	14	53.9	26.1	53.8	30
PITG_04052	Us23_3d_L2	86	19.8	75	36.3	74.8	43
PITG_04052	Us23_z_L1	18	4.2	35.9	31.3	35.7	9
PITG_04052	Us23_z_L2	21	4.8	40.7	35.9	40.5	10.5
PITG_04055	EU_13_A2_12h_L1	0	0	0	0	0	0
PITG_04055	EU_13_A2_12h_L2	0	0	0	0	0	0
PITG_04055	EU_13_A2_1d_L2	0	0	0	0	0	0
PITG_04055	EU_13_A2_1d_L1	0	0	0	0	0	0
PITG_04055	EU_13_A2_2d_L1	0	0	0	0	0	0
PITG_04055	EU_13_A2_2d_L2	0	0	0	0	0	0
PITG_04055	EU_13_A2_3d_L1	0	0	0	0	0	0
PITG_04055	EU_13_A2_3d_L2	0	0	0	0	0	0
PITG_04055	EU_13_A2_m_L1	4	0.8	3.1	1.5	3.1	2
PITG_04055	EU_13_A2_m_L2	2	0.4	1.5	0.7	1.5	1
PITG_04055	EU_13_A2_z_L1	0	0	0	0	0	0
PITG_04055	EU_13_A2_z_L2	0	0	0	0	0	0
PITG_04055	Ec1_12h_L1	0	0	0	0	0	0
PITG_04055	Ec1_12h_L2	0	0	0	0	0	0
PITG_04055	Ec1_1d_L2	0	0	0	0	0	0
PITG_04055	Ec1_1d_L1	0	0	0	0	0	0
PITG_04055	Ec1_2d_L1	0	0	0	0	0	0
PITG_04055	Ec1_2d_L2	0	0	0	0	0	0
PITG_04055	Ec1_3d_L1	0	0	0	0	0	0
PITG_04055	Ec1_3d_L2	0	0	0	0	0	0
PITG_04055	Ec1_z_L1	0	0	0	0	0	0
PITG_04055	Ec1_z_L2	0	0	0	0	0	0
PITG_04055	EU_6_A1_12h_L1	0	0	0	0	0	0
PITG_04055	EU_6_A1_12h_L2	0	0	0	0	0	0
PITG_04055	EU_6_A1_1d_L1	0	0	0	0	0	0
PITG_04055	EU_6_A1_1d_L2	0	0	0	0	0	0
PITG_04055	EU_6_A1_2d_L1	0	0	0	0	0	0
PITG_04055	EU_6_A1_2d_L2	0	0	0	0	0	0
PITG_04055	EU_6_A1_3d_L1	0	0	0	0	0	0
PITG_04055	EU_6_A1_3d_L2	4	0.8	7.5	4	7.5	2
PITG_04055	EU_6_A1_z_L1	0	0	0	0	0	0
PITG_04055	EU_6_A1_z_L2	0	0	0	0	0	0
PITG_04055	Us23_12h_L1	0	0	0	0	0	0
PITG_04055	Us23_12h_L2	0	0	0	0	0	0
PITG_04055	Us23_1d_L1	0	0	0	0	0	0
PITG_04055	Us23_1d_L2	0	0	0	0	0	0
PITG_04055	Us23_2d_L1	0	0	0	0	0	0
PITG_04055	Us23_2d_L2	0	0	0	0	0	0
PITG_04055	Us23_3d_L1	0	0	0	0	0	0
PITG_04055	Us23_3d_L2	0	0	0	0	0	0
PITG_04055	Us23_z_L1	2	0.4	3.4	3	3.4	1
PITG_04055	Us23_z_L2	2	0.4	3.3	2.9	3.3	1
PITG_04063	EU_13_A2_12h_L1	0	0	0	0	0	0
PITG_04063	EU_13_A2_12h_L2	0	0	0	0	0	0
PITG_04063	EU_13_A2_1d_L2	0	0	0	0	0	0
PITG_04063	EU_13_A2_1d_L1	0	0	0	0	0	0
PITG_04063	EU_13_A2_2d_L1	0	0	0	0	0	0
PITG_04063	EU_13_A2_2d_L2	0	0	0	0	0	0
PITG_04063	EU_13_A2_3d_L1	0	0	0	0	0	0
PITG_04063	EU_13_A2_3d_L2	0	0	0	0	0	0
PITG_04063	EU_13_A2_m_L1	2	0.5	1.8	0.9	1.8	1
PITG_04063	EU_13_A2_m_L2	8	1.9	6.9	3.3	6.9	4
PITG_04063	EU_13_A2_z_L1	30	7.1	58.1	43.1	57.8	15
PITG_04063	EU_13_A2_z_L2	50	11.7	94.3	70	93.9	25
PITG_04063	Ec1_12h_L1	0	0	0	0	0	0
PITG_04063	Ec1_12h_L2	0	0	0	0	0	0
PITG_04063	Ec1_1d_L2	4	0.9	1.8	0.9	1.8	2
PITG_04063	Ec1_1d_L1	2	0.5	0.9	0.4	0.9	1
PITG_04063	Ec1_2d_L1	0	0	0	0	0	0
PITG_04063	Ec1_2d_L2	0	0	0	0	0	0
PITG_04063	Ec1_3d_L1	4	0.9	7.1	3.7	7	2
PITG_04063	Ec1_3d_L2	2	0.5	3.7	2	3.7	1
PITG_04063	Ec1_z_L1	22	5.2	40.7	31.6	40.5	11
PITG_04063	Ec1_z_L2	24	5.6	42.9	33.1	42.7	12
PITG_04063	EU_6_A1_12h_L1	0	0	0	0	0	0
PITG_04063	EU_6_A1_12h_L2	0	0	0	0	0	0
PITG_04063	EU_6_A1_1d_L1	0	0	0	0	0	0
PITG_04063	EU_6_A1_1d_L2	0	0	0	0	0	0
PITG_04063	EU_6_A1_2d_L1	0	0	0	0	0	0
PITG_04063	EU_6_A1_2d_L2	0	0	0	0	0	0
PITG_04063	EU_6_A1_3d_L1	2	0.5	4.5	2.4	4.4	1
PITG_04063	EU_6_A1_3d_L2	0	0	0	0	0	0
PITG_04063	EU_6_A1_z_L1	4	0.9	7.7	5.8	7.6	2
PITG_04063	EU_6_A1_z_L2	10	2.4	18.9	14.1	18.8	5
PITG_04063	Us23_12h_L1	0	0	0	0	0	0
PITG_04063	Us23_12h_L2	0	0	0	0	0	0
PITG_04063	Us23_1d_L1	0	0	0	0	0	0
PITG_04063	Us23_1d_L2	0	0	0	0	0	0
PITG_04063	Us23_2d_L1	4	0.9	53.5	27.2	53.3	2
PITG_04063	Us23_2d_L2	2	0.5	25.6	13.1	25.5	1
PITG_04063	Us23_3d_L1	6	1.4	5.4	2.6	5.4	3
PITG_04063	Us23_3d_L2	16	3.7	14	6.8	13.9	8
PITG_04063	Us23_z_L1	20	4.7	39.9	34.8	39.7	10
PITG_04063	Us23_z_L2	18	4.1	34.9	30.8	34.7	9
PITG_04081	EU_13_A2_12h_L1	0	0	0	0	0	0
PITG_04081	EU_13_A2_12h_L2	0	0	0	0	0	0
PITG_04081	EU_13_A2_1d_L2	0	0	0	0	0	0
PITG_04081	EU_13_A2_1d_L1	0	0	0	0	0	0
PITG_04081	EU_13_A2_2d_L1	0	0	0	0	0	0
PITG_04081	EU_13_A2_2d_L2	0	0	0	0	0	0
PITG_04081	EU_13_A2_3d_L1	0	0	0	0	0	0
PITG_04081	EU_13_A2_3d_L2	0	0	0	0	0	0
PITG_04081	EU_13_A2_m_L1	4	2.7	10.6	5.1	10.5	2
PITG_04081	EU_13_A2_m_L2	6	4.1	15.3	7.3	15.2	3
PITG_04081	EU_13_A2_z_L1	0	0	0	0	0	0
PITG_04081	EU_13_A2_z_L2	0	0	0	0	0	0
PITG_04081	Ec1_12h_L1	0	0	0	0	0	0
PITG_04081	Ec1_12h_L2	0	0	0	0	0	0
PITG_04081	Ec1_1d_L2	0	0	0	0	0	0
PITG_04081	Ec1_1d_L1	2	1.4	2.5	1.2	2.5	1
PITG_04081	Ec1_2d_L1	0	0	0	0	0	0
PITG_04081	Ec1_2d_L2	0	0	0	0	0	0
PITG_04081	Ec1_3d_L1	0	0	0	0	0	0
PITG_04081	Ec1_3d_L2	0	0	0	0	0	0
PITG_04081	Ec1_z_L1	0	0	0	0	0	0
PITG_04081	Ec1_z_L2	0	0	0	0	0	0
PITG_04081	EU_6_A1_12h_L1	0	0	0	0	0	0
PITG_04081	EU_6_A1_12h_L2	0	0	0	0	0	0
PITG_04081	EU_6_A1_1d_L1	0	0	0	0	0	0
PITG_04081	EU_6_A1_1d_L2	0	0	0	0	0	0
PITG_04081	EU_6_A1_2d_L1	0	0	0	0	0	0
PITG_04081	EU_6_A1_2d_L2	0	0	0	0	0	0
PITG_04081	EU_6_A1_3d_L1	0	0	0	0	0	0
PITG_04081	EU_6_A1_3d_L2	0	0	0	0	0	0
PITG_04081	EU_6_A1_z_L1	2	1.4	11.3	8.6	11.2	1
PITG_04081	EU_6_A1_z_L2	2	1.4	11.1	8.3	11.1	1
PITG_04081	Us23_12h_L1	0	0	0	0	0	0
PITG_04081	Us23_12h_L2	0	0	0	0	0	0
PITG_04081	Us23_1d_L1	0	0	0	0	0	0
PITG_04081	Us23_1d_L2	0	0	0	0	0	0
PITG_04081	Us23_2d_L1	0	0	0	0	0	0
PITG_04081	Us23_2d_L2	0	0	0	0	0	0
PITG_04081	Us23_3d_L1	0	0	0	0	0	0
PITG_04081	Us23_3d_L2	0	0	0	0	0	0
PITG_04081	Us23_z_L1	3	2.1	17.6	15.4	17.5	1.5
PITG_04081	Us23_z_L2	12	8.1	68.5	60.4	68.1	6
PITG_04085	EU_13_A2_12h_L1	12	8.7	5876	2934.5	5832.7	6
PITG_04085	EU_13_A2_12h_L2	27	19.5	12839.9	6265	12708.1	13.5
PITG_04085	EU_13_A2_1d_L2	21	15.1	3674.2	1987.5	3653.5	10.5
PITG_04085	EU_13_A2_1d_L1	12	8.7	2143.1	1155.1	2127.9	6
PITG_04085	EU_13_A2_2d_L1	140	102.3	13917.9	6930.8	13869.4	70
PITG_04085	EU_13_A2_2d_L2	184	133.5	17820.3	8907	17935.5	93
PITG_04085	EU_13_A2_3d_L1	5201	3756.5	62768.1	30708.4	62743.9	2605
PITG_04085	EU_13_A2_3d_L2	3013	2163.7	35344.9	17293.6	35377.3	1511.5
PITG_04085	EU_13_A2_m_L1	4259	3060.6	11833.8	5697.8	11788.6	2131.5
PITG_04085	EU_13_A2_m_L2	4671	3337.9	12478.6	6005	12465.2	2344.5
PITG_04085	EU_13_A2_z_L1	41	29.9	245.1	181.9	249.9	21
PITG_04085	EU_13_A2_z_L2	25	18.1	145.7	108.1	145	12.5
PITG_04085	Ec1_12h_L1	28	19.9	86932.5	49517.6	85882.2	14
PITG_04085	Ec1_12h_L2	3	2.1	10260.1	5546.5	10082.5	1.5
PITG_04085	Ec1_1d_L2	11988	8482.7	16771.4	8174.9	16798.4	6034
PITG_04085	Ec1_1d_L1	21693	15451.3	28751.6	14020.5	28714.2	10884
PITG_04085	Ec1_2d_L1	20166	14513.2	50702.6	25278.1	50672.6	10105
PITG_04085	Ec1_2d_L2	17636	12621.6	46592.9	23172	46633.8	8854
PITG_04085	Ec1_3d_L1	6081	4426.3	33152.4	17608.1	33173.1	3050.5
PITG_04085	Ec1_3d_L2	5678	4107.7	32434.7	17129	32384.5	2843
PITG_04085	Ec1_z_L1	13	9.5	74.2	57.6	74	6.5
PITG_04085	Ec1_z_L2	11	7.9	60.7	46.9	60.5	5.5
PITG_04085	EU_6_A1_12h_L1	43	30.7	6306.2	3922.3	6257.2	21.5
PITG_04085	EU_6_A1_12h_L2	64	45.4	9831.6	6102.4	9921.4	32.5
PITG_04085	EU_6_A1_1d_L1	117	84	5614.7	2712.1	5597.8	58.5
PITG_04085	EU_6_A1_1d_L2	159	113.2	8146.6	3924.7	8169.1	80
PITG_04085	EU_6_A1_2d_L1	19752	14144.9	47324.2	23353.4	47381	9920
PITG_04085	EU_6_A1_2d_L2	21579	15364.8	50510.2	24980	50444.4	10813
PITG_04085	EU_6_A1_3d_L1	25631	18465.3	176223	94002.4	176047	12845
PITG_04085	EU_6_A1_3d_L2	15363	10985.3	104348	55688.7	104203	7698
PITG_04085	EU_6_A1_z_L1	13	9.5	77.1	58.3	76.7	6.5
PITG_04085	EU_6_A1_z_L2	22	16	128.5	96.1	127.7	11
PITG_04085	Us23_12h_L1	21	15.1	15165.6	8415.7	15047.1	10.5
PITG_04085	Us23_12h_L2	11	7.9	7717.6	4295.3	7633.2	5.5
PITG_04085	Us23_1d_L1	17	12.4	1911.7	1088.2	2012.7	9
PITG_04085	Us23_1d_L2	36	26.1	3872.6	2181.9	3851.5	18
PITG_04085	Us23_2d_L1	305	222.6	12599.5	6417.6	12565.5	152.5
PITG_04085	Us23_2d_L2	274	198	10838.5	5550.4	10802.1	137
PITG_04085	Us23_3d_L1	17117	12302.7	47520.5	22992.8	47565.3	8588
PITG_04085	Us23_3d_L2	13134	9348.8	35376.6	17125.3	35428.7	6597.5
PITG_04085	Us23_z_L1	7	5	43.1	37.6	42.9	3.5
PITG_04085	Us23_z_L2	15	10.7	89.8	79.2	89.4	7.5
PITG_04086	EU_13_A2_12h_L1	12	8.7	5876	2934.5	5832.7	6
PITG_04086	EU_13_A2_12h_L2	6	4.3	2853.3	1392.2	2824	3
PITG_04086	EU_13_A2_1d_L2	8	5.8	1399.7	757.1	1391.8	4
PITG_04086	EU_13_A2_1d_L1	14	10.1	2500.3	1347.6	2482.5	7
PITG_04086	EU_13_A2_2d_L1	277	202.5	27537.5	13713.2	27540.7	139
PITG_04086	EU_13_A2_2d_L2	372	270	36027.9	18007.7	35967.5	186.5
PITG_04086	EU_13_A2_3d_L1	1618	1168.6	19526.8	9553.2	19521.7	810.5
PITG_04086	EU_13_A2_3d_L2	3925	2818.6	46043.4	22528.1	45980	1964.5
PITG_04086	EU_13_A2_m_L1	2315	1663.6	6432.3	3097.1	6407.3	1158.5
PITG_04086	EU_13_A2_m_L2	2170	1550.7	5797.2	2789.7	5784.6	1088
PITG_04086	EU_13_A2_z_L1	15	10.9	89.7	66.5	89.3	7.5
PITG_04086	EU_13_A2_z_L2	19	13.7	110.7	82.2	116	10
PITG_04086	Ec1_12h_L1	6	4.3	18628.4	10610.9	21470.5	3.5
PITG_04086	Ec1_12h_L2	32	22.7	109441	59162.9	107546	16
PITG_04086	Ec1_1d_L2	15478	10952.2	21653.9	10554.9	21578.5	7751
PITG_04086	Ec1_1d_L1	7437	5297.2	9856.9	4806.6	9848.4	3733
PITG_04086	Ec1_2d_L1	25105	18067.7	63120.5	31469.2	63118.9	12587
PITG_04086	Ec1_2d_L2	23043	16491.2	60877.8	30276.3	60802	11544
PITG_04086	Ec1_3d_L1	5039	3667.8	27471.6	14590.9	27442.1	2523.5
PITG_04086	Ec1_3d_L2	4840	3501.5	27647.7	14601	27651.6	2427.5
PITG_04086	Ec1_z_L1	7	5.1	40	31	39.8	3.5
PITG_04086	Ec1_z_L2	3	2.2	16.6	12.8	16.5	1.5
PITG_04086	EU_6_A1_12h_L1	3	2.1	440	273.6	436.6	1.5
PITG_04086	EU_6_A1_12h_L2	5	3.5	768.1	476.7	763.2	2.5
PITG_04086	EU_6_A1_1d_L1	57	40.9	2735.4	1321.3	2727.2	28.5
PITG_04086	EU_6_A1_1d_L2	135	96.1	6916.9	3332.3	6892.7	67.5
PITG_04086	EU_6_A1_2d_L1	38900	27857.2	93201.2	45992.6	93009.1	19473
PITG_04086	EU_6_A1_2d_L2	43646	31077.1	102163	50524.8	102046	21874
PITG_04086	EU_6_A1_3d_L1	9808	7066	67433.8	35971.1	67362.6	4915
PITG_04086	EU_6_A1_3d_L2	20434	14611.3	138792	74070.4	138647	10242.5
PITG_04086	EU_6_A1_z_L1	10	7.3	59.3	44.9	64.9	5.5
PITG_04086	EU_6_A1_z_L2	2	1.5	11.7	8.7	11.6	1
PITG_04086	Us23_12h_L1	8	5.8	5777.4	3206	5732.2	4
PITG_04086	Us23_12h_L2	9	6.4	6314.4	3514.3	6245.4	4.5
PITG_04086	Us23_1d_L1	10	7.3	1124.6	640.1	1118.1	5
PITG_04086	Us23_1d_L2	30	21.7	3227.2	1818.3	3209.6	15
PITG_04086	Us23_2d_L1	201	146.7	8303.3	4229.3	8280.9	100.5
PITG_04086	Us23_2d_L2	297	214.6	11748.3	6016.3	11748.3	149
PITG_04086	Us23_3d_L1	26359	18945.3	73178.2	35407.3	73184	13213.5
PITG_04086	Us23_3d_L2	30962	22038.9	83396.5	40371	83377.7	15526.5
PITG_04086	Us23_z_L1	13	9.3	80	69.9	79.7	6.5
PITG_04086	Us23_z_L2	5	3.6	29.9	26.4	29.8	2.5
PITG_04089	EU_13_A2_12h_L1	72	51.2	34571.2	17265.3	34316.6	36
PITG_04089	EU_13_A2_12h_L2	95	67.2	44300.2	21615.5	43845.3	47.5
PITG_04089	EU_13_A2_1d_L2	324	228.9	55587.3	30068.6	55273.8	162
PITG_04089	EU_13_A2_1d_L1	344	244.4	60241.8	32469.6	59814.6	172
PITG_04089	EU_13_A2_2d_L1	540	387.1	52640.9	26214.1	52457.6	270
PITG_04089	EU_13_A2_2d_L2	466	331.6	44255.4	22120	44062.7	233
PITG_04089	EU_13_A2_3d_L1	3640	2578	43076.3	21074.4	43056.1	1823
PITG_04089	EU_13_A2_3d_L2	3715	2616	42733.7	20908.8	42723.2	1861.5
PITG_04089	EU_13_A2_m_L1	13463	9487	36681	17661.6	36612.5	6751
PITG_04089	EU_13_A2_m_L2	14155	9918.8	37080.8	17844.2	36990	7095
PITG_04089	EU_13_A2_z_L1	63	45	369.3	274	373.4	32
PITG_04089	EU_13_A2_z_L2	50	35.5	285.8	212.1	284.4	25
PITG_04089	Ec1_12h_L1	2	1.4	6088.9	3468.3	6015.3	1
PITG_04089	Ec1_12h_L2	8	5.6	26829	14503.5	26364.5	4
PITG_04089	Ec1_1d_L2	20491	14217.9	28110.5	13702	28066.2	10281
PITG_04089	Ec1_1d_L1	21970	15344.7	28553.4	13923.8	28518.8	11024
PITG_04089	Ec1_2d_L1	6159	4346.5	15184.6	7570.4	15162.3	3083.5
PITG_04089	Ec1_2d_L2	5955	4179.1	15427.2	7672.4	15411.5	2984
PITG_04089	Ec1_3d_L1	2153	1536.7	11509.8	6113.2	11511.2	1079.5
PITG_04089	Ec1_3d_L2	2077	1473.4	11634.2	6144.1	11616.6	1040
PITG_04089	Ec1_z_L1	4	2.9	22.4	17.4	22.3	2
PITG_04089	Ec1_z_L2	4	2.8	21.6	16.7	21.6	2
PITG_04089	EU_6_A1_12h_L1	51	35.7	7334.2	4561.7	7277.3	25.5
PITG_04089	EU_6_A1_12h_L2	42	29.2	6326.7	3926.9	6286.3	21
PITG_04089	EU_6_A1_1d_L1	366	257.7	17222.8	8319.2	17171.2	183
PITG_04089	EU_6_A1_1d_L2	286	199.7	14369	6922.5	14318.8	143
PITG_04089	EU_6_A1_2d_L1	8145	5719.6	19135.8	9443.1	19090.2	4076
PITG_04089	EU_6_A1_2d_L2	7902	5517.2	18137.1	8969.8	18115.3	3960
PITG_04089	EU_6_A1_3d_L1	3527	2491.6	23778.6	12684.2	23740.7	1766.5
PITG_04089	EU_6_A1_3d_L2	3419	2397.3	22771.6	12152.8	22731	1712.5
PITG_04089	EU_6_A1_z_L1	18	12.9	104.7	79.2	104.1	9
PITG_04089	EU_6_A1_z_L2	24	17.1	137.4	102.8	136.6	12
PITG_04089	Us23_12h_L1	48	33.9	33991.2	18862.4	33725.5	24
PITG_04089	Us23_12h_L2	45	31.5	30959	17230.3	30620.5	22.5
PITG_04089	Us23_1d_L1	307	219.1	33853.3	19269.3	33770.3	154
PITG_04089	Us23_1d_L2	271	192.5	28586.1	16106.2	28535.4	136
PITG_04089	Us23_2d_L1	989	707.8	40062.2	20405.9	39994.6	495
PITG_04089	Us23_2d_L2	1082	766.5	41969.2	21492.4	41905.7	542
PITG_04089	Us23_3d_L1	12005	8461	32681.3	15812.8	32665	6014.5
PITG_04089	Us23_3d_L2	12242	8544.7	32333.7	15652.3	32334.3	6140.5
PITG_04089	Us23_z_L1	49	34.5	295.8	258.2	306.6	25.5
PITG_04089	Us23_z_L2	3	2.1	17.6	15.5	17.5	1.5
PITG_04090	EU_13_A2_12h_L1	40	29	19586.5	9781.8	19442.3	20
PITG_04090	EU_13_A2_12h_L2	35	25.3	16644.3	8121.3	16473.4	17.5
PITG_04090	EU_13_A2_1d_L2	33	23.8	5773.8	3123.2	5741.2	16.5
PITG_04090	EU_13_A2_1d_L1	24	17.4	4286.1	2310.2	4255.7	12
PITG_04090	EU_13_A2_2d_L1	741	541.7	73665.4	36683.9	73706.1	372
PITG_04090	EU_13_A2_2d_L2	922	669.2	89295	44632	89388.4	463.5
PITG_04090	EU_13_A2_3d_L1	8054	5817.1	97199.5	47553.4	97162.7	4034
PITG_04090	EU_13_A2_3d_L2	8403	6034.3	98573.9	48230.3	98478.4	4207.5
PITG_04090	EU_13_A2_m_L1	2780	1997.8	7724.3	3719.2	7693.2	1391
PITG_04090	EU_13_A2_m_L2	2788	1992.3	7448.1	3584.2	7427.5	1397
PITG_04090	EU_13_A2_z_L1	140	102	837	621	833	70
PITG_04090	EU_13_A2_z_L2	125	90.4	728.6	540.7	730.9	63
PITG_04090	Ec1_12h_L1	31	22	96246.7	54823.1	95083.9	15.5
PITG_04090	Ec1_12h_L2	29	20.6	99180.9	53616.4	97463.9	14.5
PITG_04090	Ec1_1d_L2	49360	34927.1	69055.2	33659.9	68943.5	24764.5
PITG_04090	Ec1_1d_L1	53020	37764.6	70272.1	34267.6	70166.9	26596.5
PITG_04090	Ec1_2d_L1	53007	38148.3	133273	66444.5	133078	26538
PITG_04090	Ec1_2d_L2	49691	35562.4	131280	65289.2	131027	24877
PITG_04090	Ec1_3d_L1	28735	20915.7	156657	83205.1	156388	14381
PITG_04090	Ec1_3d_L2	27984	20245	159854	84420.1	159627	14013.5
PITG_04090	Ec1_z_L1	56	40.7	319.7	248.2	318.6	28
PITG_04090	Ec1_z_L2	15	10.8	82.8	64	82.5	7.5
PITG_04090	EU_6_A1_12h_L1	18	12.8	2639.8	1641.9	2619.3	9
PITG_04090	EU_6_A1_12h_L2	6	4.3	921.7	572.1	915.8	3
PITG_04090	EU_6_A1_1d_L1	773	555	37095.3	17918.4	37175.4	388.5
PITG_04090	EU_6_A1_1d_L2	636	453	32586.2	15698.9	32574.4	319
PITG_04090	EU_6_A1_2d_L1	54186	38803.9	129825	64065.7	129643	27143
PITG_04090	EU_6_A1_2d_L2	55775	39713.3	130553	64565.4	130272	27924.5
PITG_04090	EU_6_A1_3d_L1	25594	18438.6	175969	93866.7	175657	12816.5
PITG_04090	EU_6_A1_3d_L2	25339	18118.6	172107	91850.3	171818	12693
PITG_04090	EU_6_A1_z_L1	48	35.1	284.7	215.4	283	24
PITG_04090	EU_6_A1_z_L2	42	30.5	245.2	183.5	243.8	21
PITG_04090	Us23_12h_L1	35	25.2	25276.1	14026.2	25078.5	17.5
PITG_04090	Us23_12h_L2	34	24.3	23854.4	13276.3	23593.6	17
PITG_04090	Us23_1d_L1	57	41.5	6409.9	3648.5	6373.5	28.5
PITG_04090	Us23_1d_L2	52	37.7	5593.8	3151.7	5563.3	26
PITG_04090	Us23_2d_L1	900	656.8	37178.9	18937.3	37202.3	451.5
PITG_04090	Us23_2d_L2	1047	756.4	41415.8	21209	41434.5	525.5
PITG_04090	Us23_3d_L1	26646	19151.6	73975	35792.8	73890.2	13341
PITG_04090	Us23_3d_L2	27133	19313.4	73083	35378.5	73037.7	13601
PITG_04090	Us23_z_L1	38	27.3	233.9	204.2	245.3	20
PITG_04090	Us23_z_L2	39	27.7	233.5	206	238.3	20
PITG_04097	EU_13_A2_12h_L1	0	0	0	0	0	0
PITG_04097	EU_13_A2_12h_L2	0	0	0	0	0	0
PITG_04097	EU_13_A2_1d_L2	0	0	0	0	0	0
PITG_04097	EU_13_A2_1d_L1	0	0	0	0	0	0
PITG_04097	EU_13_A2_2d_L1	0	0	0	0	0	0
PITG_04097	EU_13_A2_2d_L2	0	0	0	0	0	0
PITG_04097	EU_13_A2_3d_L1	0	0	0	0	0	0
PITG_04097	EU_13_A2_3d_L2	0	0	0	0	0	0
PITG_04097	EU_13_A2_m_L1	6	4	15.6	7.5	15.5	3
PITG_04097	EU_13_A2_m_L2	2	1.3	5	2.4	5	1
PITG_04097	EU_13_A2_z_L1	0	0	0	0	0	0
PITG_04097	EU_13_A2_z_L2	0	0	0	0	0	0
PITG_04097	Ec1_12h_L1	0	0	0	0	0	0
PITG_04097	Ec1_12h_L2	0	0	0	0	0	0
PITG_04097	Ec1_1d_L2	0	0	0	0	0	0
PITG_04097	Ec1_1d_L1	0	0	0	0	0	0
PITG_04097	Ec1_2d_L1	0	0	0	0	0	0
PITG_04097	Ec1_2d_L2	0	0	0	0	0	0
PITG_04097	Ec1_3d_L1	0	0	0	0	0	0
PITG_04097	Ec1_3d_L2	0	0	0	0	0	0
PITG_04097	Ec1_z_L1	0	0	0	0	0	0
PITG_04097	Ec1_z_L2	0	0	0	0	0	0
PITG_04097	EU_6_A1_12h_L1	0	0	0	0	0	0
PITG_04097	EU_6_A1_12h_L2	0	0	0	0	0	0
PITG_04097	EU_6_A1_1d_L1	0	0	0	0	0	0
PITG_04097	EU_6_A1_1d_L2	0	0	0	0	0	0
PITG_04097	EU_6_A1_2d_L1	0	0	0	0	0	0
PITG_04097	EU_6_A1_2d_L2	0	0	0	0	0	0
PITG_04097	EU_6_A1_3d_L1	2	1.3	12.9	6.9	12.8	1
PITG_04097	EU_6_A1_3d_L2	2	1.3	12.7	6.8	12.7	1
PITG_04097	EU_6_A1_z_L1	0	0	0	0	0	0
PITG_04097	EU_6_A1_z_L2	0	0	0	0	0	0
PITG_04097	Us23_12h_L1	0	0	0	0	0	0
PITG_04097	Us23_12h_L2	0	0	0	0	0	0
PITG_04097	Us23_1d_L1	0	0	0	0	0	0
PITG_04097	Us23_1d_L2	0	0	0	0	0	0
PITG_04097	Us23_2d_L1	0	0	0	0	0	0
PITG_04097	Us23_2d_L2	0	0	0	0	0	0
PITG_04097	Us23_3d_L1	0	0	0	0	0	0
PITG_04097	Us23_3d_L2	0	0	0	0	0	0
PITG_04097	Us23_z_L1	0	0	0	0	0	0
PITG_04097	Us23_z_L2	0	0	0	0	0	0
PITG_04099	EU_13_A2_12h_L1	0	0	0	0	0	0
PITG_04099	EU_13_A2_12h_L2	0	0	0	0	0	0
PITG_04099	EU_13_A2_1d_L2	1	0.4	87.1	47.1	173.1	1
PITG_04099	EU_13_A2_1d_L1	3	1.1	266.6	143.7	529.3	3
PITG_04099	EU_13_A2_2d_L1	0	0	0	0	0	0
PITG_04099	EU_13_A2_2d_L2	0	0	0	0	0	0
PITG_04099	EU_13_A2_3d_L1	10	3.6	60	29.4	59.9	5
PITG_04099	EU_13_A2_3d_L2	4	1.4	23.3	11.4	23.3	2
PITG_04099	EU_13_A2_m_L1	12	4.3	16.6	8	16.5	6
PITG_04099	EU_13_A2_m_L2	6	2.1	8	3.8	7.9	3
PITG_04099	EU_13_A2_z_L1	163	59.1	484.9	359.7	485.5	82
PITG_04099	EU_13_A2_z_L2	166	59.8	481.4	357.2	484.9	84
PITG_04099	Ec1_12h_L1	0	0	0	0	0	0
PITG_04099	Ec1_12h_L2	0	0	0	0	0	0
PITG_04099	Ec1_1d_L2	2	0.7	1.4	0.7	1.4	1
PITG_04099	Ec1_1d_L1	0	0	0	0	0	0
PITG_04099	Ec1_2d_L1	0	0	0	0	0	0
PITG_04099	Ec1_2d_L2	0	0	0	0	0	0
PITG_04099	Ec1_3d_L1	0	0	0	0	0	0
PITG_04099	Ec1_3d_L2	0	0	0	0	0	0
PITG_04099	Ec1_z_L1	2	0.7	5.7	4.4	5.7	1
PITG_04099	Ec1_z_L2	0	0	0	0	0	0
PITG_04099	EU_6_A1_12h_L1	0	0	0	0	0	0
PITG_04099	EU_6_A1_12h_L2	0	0	0	0	0	0
PITG_04099	EU_6_A1_1d_L1	4	1.4	95.5	46.1	95.2	2
PITG_04099	EU_6_A1_1d_L2	6	2.1	153	73.7	152.4	3
PITG_04099	EU_6_A1_2d_L1	32	11.4	38.1	18.8	38	16
PITG_04099	EU_6_A1_2d_L2	35	12.4	40.8	20.2	41.8	18
PITG_04099	EU_6_A1_3d_L1	10	3.6	34.2	18.2	34.1	5
PITG_04099	EU_6_A1_3d_L2	9	3.2	30.4	16.2	33.7	5
PITG_04099	EU_6_A1_z_L1	2	0.7	5.9	4.5	5.9	1
PITG_04099	EU_6_A1_z_L2	2	0.7	5.8	4.3	5.8	1
PITG_04099	Us23_12h_L1	0	0	0	0	0	0
PITG_04099	Us23_12h_L2	0	0	0	0	0	0
PITG_04099	Us23_1d_L1	0	0	0	0	0	0
PITG_04099	Us23_1d_L2	0	0	0	0	0	0
PITG_04099	Us23_2d_L1	2	0.7	41.1	20.9	41	1
PITG_04099	Us23_2d_L2	8	2.9	157.4	80.6	156.9	4
PITG_04099	Us23_3d_L1	30	10.7	41.4	20	41.3	15
PITG_04099	Us23_3d_L2	32	11.3	42.9	20.8	42.7	16
PITG_04099	Us23_z_L1	17	6.1	52.1	45.5	54.9	9
PITG_04099	Us23_z_L2	28	9.9	83.4	73.6	83	14
PITG_04139	EU_13_A2_12h_L1	0	0	0	0	0	0
PITG_04139	EU_13_A2_12h_L2	0	0	0	0	0	0
PITG_04139	EU_13_A2_1d_L2	0	0	0	0	0	0
PITG_04139	EU_13_A2_1d_L1	0	0	0	0	0	0
PITG_04139	EU_13_A2_2d_L1	0	0	0	0	0	0
PITG_04139	EU_13_A2_2d_L2	0	0	0	0	0	0
PITG_04139	EU_13_A2_3d_L1	0	0	0	0	0	0
PITG_04139	EU_13_A2_3d_L2	0	0	0	0	0	0
PITG_04139	EU_13_A2_m_L1	0	0	0	0	0	0
PITG_04139	EU_13_A2_m_L2	0	0	0	0	0	0
PITG_04139	EU_13_A2_z_L1	134	68	558	414	555.4	67
PITG_04139	EU_13_A2_z_L2	132	66.5	535.9	397.7	533.3	66
PITG_04139	Ec1_12h_L1	0	0	0	0	0	0
PITG_04139	Ec1_12h_L2	0	0	0	0	0	0
PITG_04139	Ec1_1d_L2	0	0	0	0	0	0
PITG_04139	Ec1_1d_L1	0	0	0	0	0	0
PITG_04139	Ec1_2d_L1	2	1	3.5	1.7	3.5	1
PITG_04139	Ec1_2d_L2	0	0	0	0	0	0
PITG_04139	Ec1_3d_L1	2	1	7.6	4	7.6	1
PITG_04139	Ec1_3d_L2	0	0	0	0	0	0
PITG_04139	Ec1_z_L1	28	14.2	111.3	86.4	111	14
PITG_04139	Ec1_z_L2	28	14.1	107.6	83.2	107.3	14
PITG_04139	EU_6_A1_12h_L1	0	0	0	0	0	0
PITG_04139	EU_6_A1_12h_L2	0	0	0	0	0	0
PITG_04139	EU_6_A1_1d_L1	0	0	0	0	0	0
PITG_04139	EU_6_A1_1d_L2	0	0	0	0	0	0
PITG_04139	EU_6_A1_2d_L1	0	0	0	0	0	0
PITG_04139	EU_6_A1_2d_L2	0	0	0	0	0	0
PITG_04139	EU_6_A1_3d_L1	0	0	0	0	0	0
PITG_04139	EU_6_A1_3d_L2	0	0	0	0	0	0
PITG_04139	EU_6_A1_z_L1	59	30	243.7	184.4	246.4	30
PITG_04139	EU_6_A1_z_L2	66	33.4	268.4	200.8	275	34
PITG_04139	Us23_12h_L1	0	0	0	0	0	0
PITG_04139	Us23_12h_L2	0	0	0	0	0	0
PITG_04139	Us23_1d_L1	0	0	0	0	0	0
PITG_04139	Us23_1d_L2	0	0	0	0	0	0
PITG_04139	Us23_2d_L1	0	0	0	0	0	0
PITG_04139	Us23_2d_L2	0	0	0	0	0	0
PITG_04139	Us23_3d_L1	0	0	0	0	0	0
PITG_04139	Us23_3d_L2	0	0	0	0	0	0
PITG_04139	Us23_z_L1	48	24	205.8	179.7	205	24
PITG_04139	Us23_z_L2	31	15.3	129.3	114.1	132.8	16
PITG_04145	EU_13_A2_12h_L1	30	17	11501.4	5743.9	11416.7	15
PITG_04145	EU_13_A2_12h_L2	24	13.6	8936	4360.1	8844.2	12
PITG_04145	EU_13_A2_1d_L2	96	54.1	13150.7	7113.6	13076.5	48
PITG_04145	EU_13_A2_1d_L1	103	58.4	14402	7762.5	14299.9	51.5
PITG_04145	EU_13_A2_2d_L1	22	12.6	1712.4	852.7	1706.4	11
PITG_04145	EU_13_A2_2d_L2	20	11.4	1516.6	758	1510	10
PITG_04145	EU_13_A2_3d_L1	23	13	217.3	106.3	216.9	11.5
PITG_04145	EU_13_A2_3d_L2	36	20.2	330.6	161.8	329.9	18
PITG_04145	EU_13_A2_m_L1	0	0	0	0	0	0
PITG_04145	EU_13_A2_m_L2	2	1.1	4.2	2	4.2	1
PITG_04145	EU_13_A2_z_L1	3	1.7	14	10.4	18.6	2
PITG_04145	EU_13_A2_z_L2	4	2.3	18.3	13.5	18.2	2
PITG_04145	Ec1_12h_L1	14	7.8	34031.7	19384.8	33620.5	7
PITG_04145	Ec1_12h_L2	12	6.7	32132.4	17370.5	31576.1	6
PITG_04145	Ec1_1d_L2	9179	5085.3	10054.2	4900.8	10019	4596.5
PITG_04145	Ec1_1d_L1	7929	4421.8	8228	4012.3	8208.6	3974
PITG_04145	Ec1_2d_L1	32	18	63	31.4	62.8	16
PITG_04145	Ec1_2d_L2	34	19.1	70.3	35	70.1	17
PITG_04145	Ec1_3d_L1	12	6.8	51.2	27.2	51.1	6
PITG_04145	Ec1_3d_L2	14	7.9	62.6	33.1	62.4	7
PITG_04145	Ec1_z_L1	8	4.6	35.8	27.8	35.6	4
PITG_04145	Ec1_z_L2	4	2.3	17.3	13.4	17.2	2
PITG_04145	EU_6_A1_12h_L1	54	30.1	6200.4	3856.5	6152.3	27
PITG_04145	EU_6_A1_12h_L2	40	22.2	4811	2986.1	4780.3	20
PITG_04145	EU_6_A1_1d_L1	908	510.4	34115.9	16479.2	34013.5	454
PITG_04145	EU_6_A1_1d_L2	929	518	37267	17953.9	37136.7	464.5
PITG_04145	EU_6_A1_2d_L1	720	403.7	1350.6	666.5	1346.3	360
PITG_04145	EU_6_A1_2d_L2	810	451.6	1484.4	734.1	1479.3	405
PITG_04145	EU_6_A1_3d_L1	4	2.3	21.5	11.5	21.5	2
PITG_04145	EU_6_A1_3d_L2	4	2.2	21.3	11.4	21.2	2
PITG_04145	EU_6_A1_z_L1	8	4.6	37.1	28.1	36.9	4
PITG_04145	EU_6_A1_z_L2	2	1.1	9.1	6.8	9.1	1
PITG_04145	Us23_12h_L1	2	1.1	1130.8	627.5	1122	1
PITG_04145	Us23_12h_L2	6	3.4	3295.9	1834.3	3259.9	3
PITG_04145	Us23_1d_L1	304	173.3	26766	15235.2	27401.6	156.5
PITG_04145	Us23_1d_L2	355	201.3	29899.4	16846.1	30657.9	183
PITG_04145	Us23_2d_L1	224	128	7244.9	3690.3	7225.4	112
PITG_04145	Us23_2d_L2	242	136.9	7494.9	3838.1	7500.6	121.5
PITG_04145	Us23_3d_L1	749	421.5	1628	787.7	1626.2	375
PITG_04145	Us23_3d_L2	620	345.5	1307.5	632.9	1305.5	310.5
PITG_04145	Us23_z_L1	71	39.9	342.2	298.8	340.8	35.5
PITG_04145	Us23_z_L2	68	37.8	318.8	281.3	326.5	35
PITG_04148	EU_13_A2_12h_L1	0	0	0	0	0	0
PITG_04148	EU_13_A2_12h_L2	0	0	0	0	0	0
PITG_04148	EU_13_A2_1d_L2	0	0	0	0	0	0
PITG_04148	EU_13_A2_1d_L1	0	0	0	0	0	0
PITG_04148	EU_13_A2_2d_L1	0	0	0	0	0	0
PITG_04148	EU_13_A2_2d_L2	0	0	0	0	0	0
PITG_04148	EU_13_A2_3d_L1	0	0	0	0	0	0
PITG_04148	EU_13_A2_3d_L2	0	0	0	0	0	0
PITG_04148	EU_13_A2_m_L1	0	0	0	0	0	0
PITG_04148	EU_13_A2_m_L2	0	0	0	0	0	0
PITG_04148	EU_13_A2_z_L1	0	0	0	0	0	0
PITG_04148	EU_13_A2_z_L2	0	0	0	0	0	0
PITG_04148	Ec1_12h_L1	0	0	0	0	0	0
PITG_04148	Ec1_12h_L2	0	0	0	0	0	0
PITG_04148	Ec1_1d_L2	0	0	0	0	0	0
PITG_04148	Ec1_1d_L1	0	0	0	0	0	0
PITG_04148	Ec1_2d_L1	0	0	0	0	0	0
PITG_04148	Ec1_2d_L2	0	0	0	0	0	0
PITG_04148	Ec1_3d_L1	0	0	0	0	0	0
PITG_04148	Ec1_3d_L2	0	0	0	0	0	0
PITG_04148	Ec1_z_L1	0	0	0	0	0	0
PITG_04148	Ec1_z_L2	0	0	0	0	0	0
PITG_04148	EU_6_A1_12h_L1	0	0	0	0	0	0
PITG_04148	EU_6_A1_12h_L2	0	0	0	0	0	0
PITG_04148	EU_6_A1_1d_L1	0	0	0	0	0	0
PITG_04148	EU_6_A1_1d_L2	0	0	0	0	0	0
PITG_04148	EU_6_A1_2d_L1	0	0	0	0	0	0
PITG_04148	EU_6_A1_2d_L2	0	0	0	0	0	0
PITG_04148	EU_6_A1_3d_L1	0	0	0	0	0	0
PITG_04148	EU_6_A1_3d_L2	0	0	0	0	0	0
PITG_04148	EU_6_A1_z_L1	0	0	0	0	0	0
PITG_04148	EU_6_A1_z_L2	2	1	8.1	6.1	8.1	1
PITG_04148	Us23_12h_L1	0	0	0	0	0	0
PITG_04148	Us23_12h_L2	0	0	0	0	0	0
PITG_04148	Us23_1d_L1	0	0	0	0	0	0
PITG_04148	Us23_1d_L2	0	0	0	0	0	0
PITG_04148	Us23_2d_L1	0	0	0	0	0	0
PITG_04148	Us23_2d_L2	0	0	0	0	0	0
PITG_04148	Us23_3d_L1	0	0	0	0	0	0
PITG_04148	Us23_3d_L2	0	0	0	0	0	0
PITG_04148	Us23_z_L1	0	0	0	0	0	0
PITG_04148	Us23_z_L2	0	0	0	0	0	0
PITG_04153	EU_13_A2_12h_L1	0	0	0	0	0	0
PITG_04153	EU_13_A2_12h_L2	0	0	0	0	0	0
PITG_04153	EU_13_A2_1d_L2	0	0	0	0	0	0
PITG_04153	EU_13_A2_1d_L1	0	0	0	0	0	0
PITG_04153	EU_13_A2_2d_L1	0	0	0	0	0	0
PITG_04153	EU_13_A2_2d_L2	0	0	0	0	0	0
PITG_04153	EU_13_A2_3d_L1	0	0	0	0	0	0
PITG_04153	EU_13_A2_3d_L2	0	0	0	0	0	0
PITG_04153	EU_13_A2_m_L1	0	0	0	0	0	0
PITG_04153	EU_13_A2_m_L2	0	0	0	0	0	0
PITG_04153	EU_13_A2_z_L1	0	0	0	0	0	0
PITG_04153	EU_13_A2_z_L2	0	0	0	0	0	0
PITG_04153	Ec1_12h_L1	0	0	0	0	0	0
PITG_04153	Ec1_12h_L2	0	0	0	0	0	0
PITG_04153	Ec1_1d_L2	0	0	0	0	0	0
PITG_04153	Ec1_1d_L1	0	0	0	0	0	0
PITG_04153	Ec1_2d_L1	0	0	0	0	0	0
PITG_04153	Ec1_2d_L2	0	0	0	0	0	0
PITG_04153	Ec1_3d_L1	0	0	0	0	0	0
PITG_04153	Ec1_3d_L2	2	1.6	12.8	6.8	12.8	1
PITG_04153	Ec1_z_L1	4	3.3	25.6	19.9	25.5	2
PITG_04153	Ec1_z_L2	18	14.6	111.5	86.1	111.1	9
PITG_04153	EU_6_A1_12h_L1	0	0	0	0	0	0
PITG_04153	EU_6_A1_12h_L2	0	0	0	0	0	0
PITG_04153	EU_6_A1_1d_L1	0	0	0	0	0	0
PITG_04153	EU_6_A1_1d_L2	0	0	0	0	0	0
PITG_04153	EU_6_A1_2d_L1	0	0	0	0	0	0
PITG_04153	EU_6_A1_2d_L2	0	0	0	0	0	0
PITG_04153	EU_6_A1_3d_L1	0	0	0	0	0	0
PITG_04153	EU_6_A1_3d_L2	0	0	0	0	0	0
PITG_04153	EU_6_A1_z_L1	0	0	0	0	0	0
PITG_04153	EU_6_A1_z_L2	0	0	0	0	0	0
PITG_04153	Us23_12h_L1	0	0	0	0	0	0
PITG_04153	Us23_12h_L2	0	0	0	0	0	0
PITG_04153	Us23_1d_L1	0	0	0	0	0	0
PITG_04153	Us23_1d_L2	0	0	0	0	0	0
PITG_04153	Us23_2d_L1	0	0	0	0	0	0
PITG_04153	Us23_2d_L2	0	0	0	0	0	0
PITG_04153	Us23_3d_L1	0	0	0	0	0	0
PITG_04153	Us23_3d_L2	0	0	0	0	0	0
PITG_04153	Us23_z_L1	0	0	0	0	0	0
PITG_04153	Us23_z_L2	31	24.7	208.3	183.8	207.3	15.5
PITG_04164	EU_13_A2_12h_L1	0	0	0	0	0	0
PITG_04164	EU_13_A2_12h_L2	0	0	0	0	0	0
PITG_04164	EU_13_A2_1d_L2	0	0	0	0	0	0
PITG_04164	EU_13_A2_1d_L1	0	0	0	0	0	0
PITG_04164	EU_13_A2_2d_L1	0	0	0	0	0	0
PITG_04164	EU_13_A2_2d_L2	0	0	0	0	0	0
PITG_04164	EU_13_A2_3d_L1	0	0	0	0	0	0
PITG_04164	EU_13_A2_3d_L2	0	0	0	0	0	0
PITG_04164	EU_13_A2_m_L1	0	0	0	0	0	0
PITG_04164	EU_13_A2_m_L2	4	2.4	9	4.3	8.9	2
PITG_04164	EU_13_A2_z_L1	0	0	0	0	0	0
PITG_04164	EU_13_A2_z_L2	0	0	0	0	0	0
PITG_04164	Ec1_12h_L1	0	0	0	0	0	0
PITG_04164	Ec1_12h_L2	0	0	0	0	0	0
PITG_04164	Ec1_1d_L2	0	0	0	0	0	0
PITG_04164	Ec1_1d_L1	0	0	0	0	0	0
PITG_04164	Ec1_2d_L1	2	1.2	4.2	2.1	4.2	1
PITG_04164	Ec1_2d_L2	2	1.2	4.4	2.2	4.4	1
PITG_04164	Ec1_3d_L1	2	1.2	9.2	4.9	9.2	1
PITG_04164	Ec1_3d_L2	0	0	0	0	0	0
PITG_04164	Ec1_z_L1	0	0	0	0	0	0
PITG_04164	Ec1_z_L2	0	0	0	0	0	0
PITG_04164	EU_6_A1_12h_L1	0	0	0	0	0	0
PITG_04164	EU_6_A1_12h_L2	0	0	0	0	0	0
PITG_04164	EU_6_A1_1d_L1	0	0	0	0	0	0
PITG_04164	EU_6_A1_1d_L2	0	0	0	0	0	0
PITG_04164	EU_6_A1_2d_L1	0	0	0	0	0	0
PITG_04164	EU_6_A1_2d_L2	0	0	0	0	0	0
PITG_04164	EU_6_A1_3d_L1	0	0	0	0	0	0
PITG_04164	EU_6_A1_3d_L2	2	1.2	11.4	6.1	11.4	1
PITG_04164	EU_6_A1_z_L1	0	0	0	0	0	0
PITG_04164	EU_6_A1_z_L2	2	1.2	9.8	7.4	9.8	1
PITG_04164	Us23_12h_L1	0	0	0	0	0	0
PITG_04164	Us23_12h_L2	0	0	0	0	0	0
PITG_04164	Us23_1d_L1	0	0	0	0	0	0
PITG_04164	Us23_1d_L2	0	0	0	0	0	0
PITG_04164	Us23_2d_L1	0	0	0	0	0	0
PITG_04164	Us23_2d_L2	0	0	0	0	0	0
PITG_04164	Us23_3d_L1	24	14.5	56.1	27.1	55.9	12
PITG_04164	Us23_3d_L2	16	9.6	36.3	17.6	36.2	8
PITG_04164	Us23_z_L1	0	0	0	0	0	0
PITG_04164	Us23_z_L2	0	0	0	0	0	0
PITG_04165	EU_13_A2_12h_L1	0	0	0	0	0	0
PITG_04165	EU_13_A2_12h_L2	0	0	0	0	0	0
PITG_04165	EU_13_A2_1d_L2	0	0	0	0	0	0
PITG_04165	EU_13_A2_1d_L1	0	0	0	0	0	0
PITG_04165	EU_13_A2_2d_L1	0	0	0	0	0	0
PITG_04165	EU_13_A2_2d_L2	0	0	0	0	0	0
PITG_04165	EU_13_A2_3d_L1	2	1.2	20.3	9.9	20.3	1
PITG_04165	EU_13_A2_3d_L2	0	0	0	0	0	0
PITG_04165	EU_13_A2_m_L1	0	0	0	0	0	0
PITG_04165	EU_13_A2_m_L2	2	1.2	4.5	2.2	4.5	1
PITG_04165	EU_13_A2_z_L1	0	0	0	0	0	0
PITG_04165	EU_13_A2_z_L2	0	0	0	0	0	0
PITG_04165	Ec1_12h_L1	0	0	0	0	0	0
PITG_04165	Ec1_12h_L2	0	0	0	0	0	0
PITG_04165	Ec1_1d_L2	0	0	0	0	0	0
PITG_04165	Ec1_1d_L1	0	0	0	0	0	0
PITG_04165	Ec1_2d_L1	8	4.8	16.9	8.4	16.9	4
PITG_04165	Ec1_2d_L2	2	1.2	4.4	2.2	4.4	1
PITG_04165	Ec1_3d_L1	2	1.2	9.2	4.9	9.2	1
PITG_04165	Ec1_3d_L2	2	1.2	9.6	5.1	9.6	1
PITG_04165	Ec1_z_L1	0	0	0	0	0	0
PITG_04165	Ec1_z_L2	0	0	0	0	0	0
PITG_04165	EU_6_A1_12h_L1	0	0	0	0	0	0
PITG_04165	EU_6_A1_12h_L2	0	0	0	0	0	0
PITG_04165	EU_6_A1_1d_L1	0	0	0	0	0	0
PITG_04165	EU_6_A1_1d_L2	0	0	0	0	0	0
PITG_04165	EU_6_A1_2d_L1	0	0	0	0	0	0
PITG_04165	EU_6_A1_2d_L2	0	0	0	0	0	0
PITG_04165	EU_6_A1_3d_L1	0	0	0	0	0	0
PITG_04165	EU_6_A1_3d_L2	0	0	0	0	0	0
PITG_04165	EU_6_A1_z_L1	0	0	0	0	0	0
PITG_04165	EU_6_A1_z_L2	0	0	0	0	0	0
PITG_04165	Us23_12h_L1	0	0	0	0	0	0
PITG_04165	Us23_12h_L2	0	0	0	0	0	0
PITG_04165	Us23_1d_L1	0	0	0	0	0	0
PITG_04165	Us23_1d_L2	0	0	0	0	0	0
PITG_04165	Us23_2d_L1	0	0	0	0	0	0
PITG_04165	Us23_2d_L2	0	0	0	0	0	0
PITG_04165	Us23_3d_L1	30	18.1	70.1	33.9	69.9	15
PITG_04165	Us23_3d_L2	8	4.8	18.1	8.8	18.1	4
PITG_04165	Us23_z_L1	0	0	0	0	0	0
PITG_04165	Us23_z_L2	0	0	0	0	0	0
PITG_04167	EU_13_A2_12h_L1	2	0.9	603.1	301.2	598.7	1
PITG_04167	EU_13_A2_12h_L2	0	0	0	0	0	0
PITG_04167	EU_13_A2_1d_L2	0	0	0	0	0	0
PITG_04167	EU_13_A2_1d_L1	0	0	0	0	0	0
PITG_04167	EU_13_A2_2d_L1	0	0	0	0	0	0
PITG_04167	EU_13_A2_2d_L2	0	0	0	0	0	0
PITG_04167	EU_13_A2_3d_L1	0	0	0	0	0	0
PITG_04167	EU_13_A2_3d_L2	0	0	0	0	0	0
PITG_04167	EU_13_A2_m_L1	26	11.5	44.5	21.4	44.3	13
PITG_04167	EU_13_A2_m_L2	44	19.4	72.4	34.8	72	22
PITG_04167	EU_13_A2_z_L1	0	0	0	0	0	0
PITG_04167	EU_13_A2_z_L2	0	0	0	0	0	0
PITG_04167	Ec1_12h_L1	0	0	0	0	0	0
PITG_04167	Ec1_12h_L2	0	0	0	0	0	0
PITG_04167	Ec1_1d_L2	198	86.3	170.6	83.2	169.7	99
PITG_04167	Ec1_1d_L1	150	65.8	122.4	59.7	121.9	75
PITG_04167	Ec1_2d_L1	297	131.6	459.9	229.3	458.6	148.5
PITG_04167	Ec1_2d_L2	252	111.1	410	203.9	408.7	126
PITG_04167	Ec1_3d_L1	247	110.7	829.3	440.5	827.1	123.5
PITG_04167	Ec1_3d_L2	217	96.7	763.4	403.2	761.1	108.5
PITG_04167	Ec1_z_L1	0	0	0	0	0	0
PITG_04167	Ec1_z_L2	0	0	0	0	0	0
PITG_04167	EU_6_A1_12h_L1	0	0	0	0	0	0
PITG_04167	EU_6_A1_12h_L2	0	0	0	0	0	0
PITG_04167	EU_6_A1_1d_L1	0	0	0	0	0	0
PITG_04167	EU_6_A1_1d_L2	0	0	0	0	0	0
PITG_04167	EU_6_A1_2d_L1	0	0	0	0	0	0
PITG_04167	EU_6_A1_2d_L2	0	0	0	0	0	0
PITG_04167	EU_6_A1_3d_L1	30	13.3	127	67.8	126.6	15
PITG_04167	EU_6_A1_3d_L2	24	10.6	100.4	53.6	100	12
PITG_04167	EU_6_A1_z_L1	12	5.4	43.8	33.2	43.6	6
PITG_04167	EU_6_A1_z_L2	8	3.6	28.8	21.5	28.6	4
PITG_04167	Us23_12h_L1	0	0	0	0	0	0
PITG_04167	Us23_12h_L2	0	0	0	0	0	0
PITG_04167	Us23_1d_L1	0	0	0	0	0	0
PITG_04167	Us23_1d_L2	0	0	0	0	0	0
PITG_04167	Us23_2d_L1	0	0	0	0	0	0
PITG_04167	Us23_2d_L2	0	0	0	0	0	0
PITG_04167	Us23_3d_L1	281	124.4	480.4	232.5	479.2	140.5
PITG_04167	Us23_3d_L2	284	124.5	471.1	228.1	469.6	142
PITG_04167	Us23_z_L1	16	7.1	60.7	53	60.4	8
PITG_04167	Us23_z_L2	30	13.1	110.6	97.6	110.1	15
PITG_04169	EU_13_A2_12h_L1	0	0	0	0	0	0
PITG_04169	EU_13_A2_12h_L2	1	0.6	396.9	193.7	785.7	1
PITG_04169	EU_13_A2_1d_L2	0	0	0	0	0	0
PITG_04169	EU_13_A2_1d_L1	0	0	0	0	0	0
PITG_04169	EU_13_A2_2d_L1	0	0	0	0	0	0
PITG_04169	EU_13_A2_2d_L2	0	0	0	0	0	0
PITG_04169	EU_13_A2_3d_L1	4	2.4	40.3	19.7	40.2	2
PITG_04169	EU_13_A2_3d_L2	16	9.6	156.7	76.7	156.3	8
PITG_04169	EU_13_A2_m_L1	5	3	11.6	5.6	13.8	3
PITG_04169	EU_13_A2_m_L2	2	1.2	4.5	2.1	4.4	1
PITG_04169	EU_13_A2_z_L1	0	0	0	0	0	0
PITG_04169	EU_13_A2_z_L2	0	0	0	0	0	0
PITG_04169	Ec1_12h_L1	0	0	0	0	0	0
PITG_04169	Ec1_12h_L2	0	0	0	0	0	0
PITG_04169	Ec1_1d_L2	148	87.4	172.8	84.2	172	74
PITG_04169	Ec1_1d_L1	222	132	245.6	119.8	244.4	111
PITG_04169	Ec1_2d_L1	670	402.5	1406.1	701	1404.3	335.5
PITG_04169	Ec1_2d_L2	707	422.3	1559.1	775.4	1556.3	354
PITG_04169	Ec1_3d_L1	329	199.9	1497.2	795.2	1493.2	164.5
PITG_04169	Ec1_3d_L2	297	179.3	1416.1	747.9	1412	148.5
PITG_04169	Ec1_z_L1	0	0	0	0	0	0
PITG_04169	Ec1_z_L2	0	0	0	0	0	0
PITG_04169	EU_6_A1_12h_L1	0	0	0	0	0	0
PITG_04169	EU_6_A1_12h_L2	0	0	0	0	0	0
PITG_04169	EU_6_A1_1d_L1	0	0	0	0	0	0
PITG_04169	EU_6_A1_1d_L2	0	0	0	0	0	0
PITG_04169	EU_6_A1_2d_L1	0	0	0	0	0	0
PITG_04169	EU_6_A1_2d_L2	0	0	0	0	0	0
PITG_04169	EU_6_A1_3d_L1	14	8.4	80.3	42.9	80.1	7
PITG_04169	EU_6_A1_3d_L2	19	11.3	107.7	57.5	113	10
PITG_04169	EU_6_A1_z_L1	14	8.5	69.3	52.4	68.9	7
PITG_04169	EU_6_A1_z_L2	10	6.1	48.7	36.5	48.5	5
PITG_04169	Us23_12h_L1	0	0	0	0	0	0
PITG_04169	Us23_12h_L2	0	0	0	0	0	0
PITG_04169	Us23_1d_L1	0	0	0	0	0	0
PITG_04169	Us23_1d_L2	4	2.4	359.2	202.4	357.2	2
PITG_04169	Us23_2d_L1	4	2.4	137.9	70.3	137.6	2
PITG_04169	Us23_2d_L2	4	2.4	132.1	67.6	131.6	2
PITG_04169	Us23_3d_L1	260	156	602.5	291.5	603.3	130.5
PITG_04169	Us23_3d_L2	264	156.9	593.6	287.3	591.7	132
PITG_04169	Us23_z_L1	46	27.6	236.4	206.4	235.4	23
PITG_04169	Us23_z_L2	42	24.9	209.9	185.2	208.9	21
PITG_04178	EU_13_A2_12h_L1	0	0	0	0	0	0
PITG_04178	EU_13_A2_12h_L2	0	0	0	0	0	0
PITG_04178	EU_13_A2_1d_L2	0	0	0	0	0	0
PITG_04178	EU_13_A2_1d_L1	0	0	0	0	0	0
PITG_04178	EU_13_A2_2d_L1	0	0	0	0	0	0
PITG_04178	EU_13_A2_2d_L2	0	0	0	0	0	0
PITG_04178	EU_13_A2_3d_L1	0	0	0	0	0	0
PITG_04178	EU_13_A2_3d_L2	0	0	0	0	0	0
PITG_04178	EU_13_A2_m_L1	0	0	0	0	0	0
PITG_04178	EU_13_A2_m_L2	0	0	0	0	0	0
PITG_04178	EU_13_A2_z_L1	4	3.3	26.8	19.9	26.7	2
PITG_04178	EU_13_A2_z_L2	0	0	0	0	0	0
PITG_04178	Ec1_12h_L1	0	0	0	0	0	0
PITG_04178	Ec1_12h_L2	0	0	0	0	0	0
PITG_04178	Ec1_1d_L2	0	0	0	0	0	0
PITG_04178	Ec1_1d_L1	0	0	0	0	0	0
PITG_04178	Ec1_2d_L1	0	0	0	0	0	0
PITG_04178	Ec1_2d_L2	0	0	0	0	0	0
PITG_04178	Ec1_3d_L1	0	0	0	0	0	0
PITG_04178	Ec1_3d_L2	0	0	0	0	0	0
PITG_04178	Ec1_z_L1	0	0	0	0	0	0
PITG_04178	Ec1_z_L2	0	0	0	0	0	0
PITG_04178	EU_6_A1_12h_L1	0	0	0	0	0	0
PITG_04178	EU_6_A1_12h_L2	0	0	0	0	0	0
PITG_04178	EU_6_A1_1d_L1	0	0	0	0	0	0
PITG_04178	EU_6_A1_1d_L2	0	0	0	0	0	0
PITG_04178	EU_6_A1_2d_L1	0	0	0	0	0	0
PITG_04178	EU_6_A1_2d_L2	0	0	0	0	0	0
PITG_04178	EU_6_A1_3d_L1	0	0	0	0	0	0
PITG_04178	EU_6_A1_3d_L2	0	0	0	0	0	0
PITG_04178	EU_6_A1_z_L1	0	0	0	0	0	0
PITG_04178	EU_6_A1_z_L2	0	0	0	0	0	0
PITG_04178	Us23_12h_L1	0	0	0	0	0	0
PITG_04178	Us23_12h_L2	0	0	0	0	0	0
PITG_04178	Us23_1d_L1	0	0	0	0	0	0
PITG_04178	Us23_1d_L2	0	0	0	0	0	0
PITG_04178	Us23_2d_L1	0	0	0	0	0	0
PITG_04178	Us23_2d_L2	0	0	0	0	0	0
PITG_04178	Us23_3d_L1	0	0	0	0	0	0
PITG_04178	Us23_3d_L2	0	0	0	0	0	0
PITG_04178	Us23_z_L1	0	0	0	0	0	0
PITG_04178	Us23_z_L2	0	0	0	0	0	0
PITG_04182	EU_13_A2_12h_L1	0	0	0	0	0	0
PITG_04182	EU_13_A2_12h_L2	0	0	0	0	0	0
PITG_04182	EU_13_A2_1d_L2	0	0	0	0	0	0
PITG_04182	EU_13_A2_1d_L1	0	0	0	0	0	0
PITG_04182	EU_13_A2_2d_L1	0	0	0	0	0	0
PITG_04182	EU_13_A2_2d_L2	0	0	0	0	0	0
PITG_04182	EU_13_A2_3d_L1	0	0	0	0	0	0
PITG_04182	EU_13_A2_3d_L2	0	0	0	0	0	0
PITG_04182	EU_13_A2_m_L1	0	0	0	0	0	0
PITG_04182	EU_13_A2_m_L2	0	0	0	0	0	0
PITG_04182	EU_13_A2_z_L1	0	0	0	0	0	0
PITG_04182	EU_13_A2_z_L2	0	0	0	0	0	0
PITG_04182	Ec1_12h_L1	0	0	0	0	0	0
PITG_04182	Ec1_12h_L2	0	0	0	0	0	0
PITG_04182	Ec1_1d_L2	0	0	0	0	0	0
PITG_04182	Ec1_1d_L1	0	0	0	0	0	0
PITG_04182	Ec1_2d_L1	2	1.2	4.3	2.1	4.3	1
PITG_04182	Ec1_2d_L2	2	1.2	4.5	2.2	4.5	1
PITG_04182	Ec1_3d_L1	0	0	0	0	0	0
PITG_04182	Ec1_3d_L2	0	0	0	0	0	0
PITG_04182	Ec1_z_L1	2	1.2	9.7	7.5	9.7	1
PITG_04182	Ec1_z_L2	4	2.5	18.7	14.5	18.7	2
PITG_04182	EU_6_A1_12h_L1	0	0	0	0	0	0
PITG_04182	EU_6_A1_12h_L2	0	0	0	0	0	0
PITG_04182	EU_6_A1_1d_L1	0	0	0	0	0	0
PITG_04182	EU_6_A1_1d_L2	0	0	0	0	0	0
PITG_04182	EU_6_A1_2d_L1	0	0	0	0	0	0
PITG_04182	EU_6_A1_2d_L2	0	0	0	0	0	0
PITG_04182	EU_6_A1_3d_L1	2	1.2	11.7	6.2	11.6	1
PITG_04182	EU_6_A1_3d_L2	4	2.4	23.1	12.3	23	2
PITG_04182	EU_6_A1_z_L1	0	0	0	0	0	0
PITG_04182	EU_6_A1_z_L2	0	0	0	0	0	0
PITG_04182	Us23_12h_L1	0	0	0	0	0	0
PITG_04182	Us23_12h_L2	0	0	0	0	0	0
PITG_04182	Us23_1d_L1	0	0	0	0	0	0
PITG_04182	Us23_1d_L2	0	0	0	0	0	0
PITG_04182	Us23_2d_L1	0	0	0	0	0	0
PITG_04182	Us23_2d_L2	0	0	0	0	0	0
PITG_04182	Us23_3d_L1	0	0	0	0	0	0
PITG_04182	Us23_3d_L2	0	0	0	0	0	0
PITG_04182	Us23_z_L1	2	1.2	10.4	9.1	10.4	1
PITG_04182	Us23_z_L2	2	1.2	10.2	9	10.1	1
PITG_04194	EU_13_A2_12h_L1	0	0	0	0	0	0
PITG_04194	EU_13_A2_12h_L2	0	0	0	0	0	0
PITG_04194	EU_13_A2_1d_L2	0	0	0	0	0	0
PITG_04194	EU_13_A2_1d_L1	0	0	0	0	0	0
PITG_04194	EU_13_A2_2d_L1	0	0	0	0	0	0
PITG_04194	EU_13_A2_2d_L2	0	0	0	0	0	0
PITG_04194	EU_13_A2_3d_L1	4	2.7	45.1	22.1	45	2
PITG_04194	EU_13_A2_3d_L2	2	1.3	21.9	10.7	21.9	1
PITG_04194	EU_13_A2_m_L1	0	0	0	0	0	0
PITG_04194	EU_13_A2_m_L2	0	0	0	0	0	0
PITG_04194	EU_13_A2_z_L1	4	2.7	22.4	16.6	22.3	2
PITG_04194	EU_13_A2_z_L2	8	5.4	43.6	32.4	43.4	4
PITG_04194	Ec1_12h_L1	0	0	0	0	0	0
PITG_04194	Ec1_12h_L2	0	0	0	0	0	0
PITG_04194	Ec1_1d_L2	4	2.6	5.2	2.6	5.2	2
PITG_04194	Ec1_1d_L1	6	4	7.4	3.6	7.4	3
PITG_04194	Ec1_2d_L1	0	0	0	0	0	0
PITG_04194	Ec1_2d_L2	4	2.7	9.9	4.9	9.9	2
PITG_04194	Ec1_3d_L1	0	0	0	0	0	0
PITG_04194	Ec1_3d_L2	2	1.4	10.7	5.6	10.7	1
PITG_04194	Ec1_z_L1	3	2	16	12.4	21.3	2
PITG_04194	Ec1_z_L2	0	0	0	0	0	0
PITG_04194	EU_6_A1_12h_L1	0	0	0	0	0	0
PITG_04194	EU_6_A1_12h_L2	0	0	0	0	0	0
PITG_04194	EU_6_A1_1d_L1	0	0	0	0	0	0
PITG_04194	EU_6_A1_1d_L2	0	0	0	0	0	0
PITG_04194	EU_6_A1_2d_L1	8	5.4	17.9	8.8	17.9	4
PITG_04194	EU_6_A1_2d_L2	4	2.7	8.8	4.3	8.7	2
PITG_04194	EU_6_A1_3d_L1	0	0	0	0	0	0
PITG_04194	EU_6_A1_3d_L2	4	2.7	25.4	13.6	25.3	2
PITG_04194	EU_6_A1_z_L1	2	1.4	11.1	8.4	11	1
PITG_04194	EU_6_A1_z_L2	4	2.7	21.8	16.3	21.7	2
PITG_04194	Us23_12h_L1	0	0	0	0	0	0
PITG_04194	Us23_12h_L2	0	0	0	0	0	0
PITG_04194	Us23_1d_L1	0	0	0	0	0	0
PITG_04194	Us23_1d_L2	0	0	0	0	0	0
PITG_04194	Us23_2d_L1	0	0	0	0	0	0
PITG_04194	Us23_2d_L2	0	0	0	0	0	0
PITG_04194	Us23_3d_L1	2	1.3	5.2	2.5	5.2	1
PITG_04194	Us23_3d_L2	4	2.7	10.1	4.9	10	2
PITG_04194	Us23_z_L1	0	0	0	0	0	0
PITG_04194	Us23_z_L2	0	0	0	0	0	0
PITG_04196	EU_13_A2_12h_L1	42	21.8	14731.6	7357.1	14623.1	21
PITG_04196	EU_13_A2_12h_L2	34	17.6	11581.9	5651.2	11463	17
PITG_04196	EU_13_A2_1d_L2	110	56.8	13786.1	7457.3	13708.3	55
PITG_04196	EU_13_A2_1d_L1	94	48.8	12025	6481.3	12193.8	48
PITG_04196	EU_13_A2_2d_L1	153	80.1	10895.3	5425.6	10928.3	77
PITG_04196	EU_13_A2_2d_L2	140	72.8	9712.4	4854.5	9670.1	70
PITG_04196	EU_13_A2_3d_L1	396	204.9	3423.3	1674.8	3416.1	198
PITG_04196	EU_13_A2_3d_L2	458	235.6	3848.5	1883	3839.3	229
PITG_04196	EU_13_A2_m_L1	8	4.1	15.9	7.7	15.8	4
PITG_04196	EU_13_A2_m_L2	12	6.1	23	11.1	22.9	6
PITG_04196	EU_13_A2_z_L1	4	2.1	17.1	12.7	17	2
PITG_04196	EU_13_A2_z_L2	10	5.2	41.8	31	41.6	5
PITG_04196	Ec1_12h_L1	0	0	0	0	0	0
PITG_04196	Ec1_12h_L2	0	0	0	0	0	0
PITG_04196	Ec1_1d_L2	8507	4311.9	8525.1	4155.4	8499.2	4262
PITG_04196	Ec1_1d_L1	8823	4501.6	8376.5	4084.7	8350.9	4419
PITG_04196	Ec1_2d_L1	565	291.3	1017.6	507.3	1016.5	283
PITG_04196	Ec1_2d_L2	593	304	1122.2	558.1	1128.1	299
PITG_04196	Ec1_3d_L1	26	13.6	101.5	53.9	101.3	13
PITG_04196	Ec1_3d_L2	38	19.7	155.5	82.1	155	19
PITG_04196	Ec1_z_L1	8	4.2	32.7	25.4	32.6	4
PITG_04196	Ec1_z_L2	6	3.1	23.7	18.3	23.6	3
PITG_04196	EU_6_A1_12h_L1	158	80.7	16598	10323.5	16469.2	79
PITG_04196	EU_6_A1_12h_L2	164	83.4	18046.3	11201.2	17931.1	82
PITG_04196	EU_6_A1_1d_L1	498	256.1	17118.7	8269	17135.9	250
PITG_04196	EU_6_A1_1d_L2	501	255.6	18387.3	8858.3	18359.5	251
PITG_04196	EU_6_A1_2d_L1	4564	2341.2	7832.8	3865.3	7821.2	2286
PITG_04196	EU_6_A1_2d_L2	4918	2508.3	8245.9	4078	8225.6	2461.5
PITG_04196	EU_6_A1_3d_L1	119	61.4	586.1	312.6	589	60
PITG_04196	EU_6_A1_3d_L2	103	52.8	501.1	267.4	504.2	52
PITG_04196	EU_6_A1_z_L1	10	5.2	42.5	32.1	42.2	5
PITG_04196	EU_6_A1_z_L2	4	2.1	16.7	12.5	16.6	2
PITG_04196	Us23_12h_L1	40	20.6	20692	11482.4	20530.3	20
PITG_04196	Us23_12h_L2	54	27.7	27138.5	15104	26841.8	27
PITG_04196	Us23_1d_L1	153	79.8	12324.6	7015.1	12334.5	77
PITG_04196	Us23_1d_L2	189	98.1	14563.5	8205.5	14714.1	96
PITG_04196	Us23_2d_L1	316	165.2	9350.7	4762.8	9325.5	158
PITG_04196	Us23_2d_L2	377	195.1	10682.3	5470.4	10674.6	189
PITG_04196	Us23_3d_L1	2248	1157.4	4470.5	2163	4471.2	1127
PITG_04196	Us23_3d_L2	2237	1140.6	4316.1	2089.3	4306.3	1119.5
PITG_04196	Us23_z_L1	0	0	0	0	0	0
PITG_04196	Us23_z_L2	4	2	17.2	15.1	17.1	2
PITG_04279	EU_13_A2_12h_L1	0	0	0	0	0	0
PITG_04279	EU_13_A2_12h_L2	0	0	0	0	0	0
PITG_04279	EU_13_A2_1d_L2	0	0	0	0	0	0
PITG_04279	EU_13_A2_1d_L1	0	0	0	0	0	0
PITG_04279	EU_13_A2_2d_L1	0	0	0	0	0	0
PITG_04279	EU_13_A2_2d_L2	0	0	0	0	0	0
PITG_04279	EU_13_A2_3d_L1	0	0	0	0	0	0
PITG_04279	EU_13_A2_3d_L2	0	0	0	0	0	0
PITG_04279	EU_13_A2_m_L1	4	3	11.7	5.6	11.6	2
PITG_04279	EU_13_A2_m_L2	0	0	0	0	0	0
PITG_04279	EU_13_A2_z_L1	14	10.7	88.1	65.3	87.6	7
PITG_04279	EU_13_A2_z_L2	18	13.7	110.4	81.9	109.8	9
PITG_04279	Ec1_12h_L1	0	0	0	0	0	0
PITG_04279	Ec1_12h_L2	0	0	0	0	0	0
PITG_04279	Ec1_1d_L2	0	0	0	0	0	0
PITG_04279	Ec1_1d_L1	0	0	0	0	0	0
PITG_04279	Ec1_2d_L1	6	4.5	15.9	7.9	15.8	3
PITG_04279	Ec1_2d_L2	2	1.5	5.6	2.8	5.5	1
PITG_04279	Ec1_3d_L1	2	1.5	11.5	6.1	11.4	1
PITG_04279	Ec1_3d_L2	6	4.6	36.1	19	36	3
PITG_04279	Ec1_z_L1	2	1.5	12	9.3	12	1
PITG_04279	Ec1_z_L2	0	0	0	0	0	0
PITG_04279	EU_6_A1_12h_L1	0	0	0	0	0	0
PITG_04279	EU_6_A1_12h_L2	0	0	0	0	0	0
PITG_04279	EU_6_A1_1d_L1	0	0	0	0	0	0
PITG_04279	EU_6_A1_1d_L2	0	0	0	0	0	0
PITG_04279	EU_6_A1_2d_L1	0	0	0	0	0	0
PITG_04279	EU_6_A1_2d_L2	0	0	0	0	0	0
PITG_04279	EU_6_A1_3d_L1	2	1.5	14.5	7.7	14.4	1
PITG_04279	EU_6_A1_3d_L2	0	0	0	0	0	0
PITG_04279	EU_6_A1_z_L1	4	3.1	25	18.9	24.8	2
PITG_04279	EU_6_A1_z_L2	2	1.5	12.3	9.2	12.2	1
PITG_04279	Us23_12h_L1	0	0	0	0	0	0
PITG_04279	Us23_12h_L2	0	0	0	0	0	0
PITG_04279	Us23_1d_L1	0	0	0	0	0	0
PITG_04279	Us23_1d_L2	0	0	0	0	0	0
PITG_04279	Us23_2d_L1	0	0	0	0	0	0
PITG_04279	Us23_2d_L2	0	0	0	0	0	0
PITG_04279	Us23_3d_L1	0	0	0	0	0	0
PITG_04279	Us23_3d_L2	0	0	0	0	0	0
PITG_04279	Us23_z_L1	8	6	51.8	45.2	51.6	4
PITG_04279	Us23_z_L2	0	0	0	0	0	0
PITG_04280	EU_13_A2_12h_L1	0	0	0	0	0	0
PITG_04280	EU_13_A2_12h_L2	0	0	0	0	0	0
PITG_04280	EU_13_A2_1d_L2	0	0	0	0	0	0
PITG_04280	EU_13_A2_1d_L1	0	0	0	0	0	0
PITG_04280	EU_13_A2_2d_L1	0	0	0	0	0	0
PITG_04280	EU_13_A2_2d_L2	0	0	0	0	0	0
PITG_04280	EU_13_A2_3d_L1	0	0	0	0	0	0
PITG_04280	EU_13_A2_3d_L2	0	0	0	0	0	0
PITG_04280	EU_13_A2_m_L1	0	0	0	0	0	0
PITG_04280	EU_13_A2_m_L2	0	0	0	0	0	0
PITG_04280	EU_13_A2_z_L1	0	0	0	0	0	0
PITG_04280	EU_13_A2_z_L2	0	0	0	0	0	0
PITG_04280	Ec1_12h_L1	0	0	0	0	0	0
PITG_04280	Ec1_12h_L2	0	0	0	0	0	0
PITG_04280	Ec1_1d_L2	0	0	0	0	0	0
PITG_04280	Ec1_1d_L1	0	0	0	0	0	0
PITG_04280	Ec1_2d_L1	0	0	0	0	0	0
PITG_04280	Ec1_2d_L2	0	0	0	0	0	0
PITG_04280	Ec1_3d_L1	0	0	0	0	0	0
PITG_04280	Ec1_3d_L2	0	0	0	0	0	0
PITG_04280	Ec1_z_L1	0	0	0	0	0	0
PITG_04280	Ec1_z_L2	0	0	0	0	0	0
PITG_04280	EU_6_A1_12h_L1	0	0	0	0	0	0
PITG_04280	EU_6_A1_12h_L2	0	0	0	0	0	0
PITG_04280	EU_6_A1_1d_L1	0	0	0	0	0	0
PITG_04280	EU_6_A1_1d_L2	0	0	0	0	0	0
PITG_04280	EU_6_A1_2d_L1	0	0	0	0	0	0
PITG_04280	EU_6_A1_2d_L2	0	0	0	0	0	0
PITG_04280	EU_6_A1_3d_L1	0	0	0	0	0	0
PITG_04280	EU_6_A1_3d_L2	0	0	0	0	0	0
PITG_04280	EU_6_A1_z_L1	0	0	0	0	0	0
PITG_04280	EU_6_A1_z_L2	0	0	0	0	0	0
PITG_04280	Us23_12h_L1	0	0	0	0	0	0
PITG_04280	Us23_12h_L2	0	0	0	0	0	0
PITG_04280	Us23_1d_L1	0	0	0	0	0	0
PITG_04280	Us23_1d_L2	0	0	0	0	0	0
PITG_04280	Us23_2d_L1	0	0	0	0	0	0
PITG_04280	Us23_2d_L2	0	0	0	0	0	0
PITG_04280	Us23_3d_L1	0	0	0	0	0	0
PITG_04280	Us23_3d_L2	0	0	0	0	0	0
PITG_04280	Us23_z_L1	0	0	0	0	0	0
PITG_04280	Us23_z_L2	0	0	0	0	0	0
PITG_04282	EU_13_A2_12h_L1	0	0	0	0	0	0
PITG_04282	EU_13_A2_12h_L2	0	0	0	0	0	0
PITG_04282	EU_13_A2_1d_L2	0	0	0	0	0	0
PITG_04282	EU_13_A2_1d_L1	0	0	0	0	0	0
PITG_04282	EU_13_A2_2d_L1	0	0	0	0	0	0
PITG_04282	EU_13_A2_2d_L2	0	0	0	0	0	0
PITG_04282	EU_13_A2_3d_L1	0	0	0	0	0	0
PITG_04282	EU_13_A2_3d_L2	0	0	0	0	0	0
PITG_04282	EU_13_A2_m_L1	0	0	0	0	0	0
PITG_04282	EU_13_A2_m_L2	0	0	0	0	0	0
PITG_04282	EU_13_A2_z_L1	0	0	0	0	0	0
PITG_04282	EU_13_A2_z_L2	0	0	0	0	0	0
PITG_04282	Ec1_12h_L1	0	0	0	0	0	0
PITG_04282	Ec1_12h_L2	0	0	0	0	0	0
PITG_04282	Ec1_1d_L2	0	0	0	0	0	0
PITG_04282	Ec1_1d_L1	0	0	0	0	0	0
PITG_04282	Ec1_2d_L1	0	0	0	0	0	0
PITG_04282	Ec1_2d_L2	0	0	0	0	0	0
PITG_04282	Ec1_3d_L1	0	0	0	0	0	0
PITG_04282	Ec1_3d_L2	0	0	0	0	0	0
PITG_04282	Ec1_z_L1	0	0	0	0	0	0
PITG_04282	Ec1_z_L2	0	0	0	0	0	0
PITG_04282	EU_6_A1_12h_L1	0	0	0	0	0	0
PITG_04282	EU_6_A1_12h_L2	0	0	0	0	0	0
PITG_04282	EU_6_A1_1d_L1	0	0	0	0	0	0
PITG_04282	EU_6_A1_1d_L2	0	0	0	0	0	0
PITG_04282	EU_6_A1_2d_L1	0	0	0	0	0	0
PITG_04282	EU_6_A1_2d_L2	0	0	0	0	0	0
PITG_04282	EU_6_A1_3d_L1	0	0	0	0	0	0
PITG_04282	EU_6_A1_3d_L2	0	0	0	0	0	0
PITG_04282	EU_6_A1_z_L1	0	0	0	0	0	0
PITG_04282	EU_6_A1_z_L2	0	0	0	0	0	0
PITG_04282	Us23_12h_L1	0	0	0	0	0	0
PITG_04282	Us23_12h_L2	0	0	0	0	0	0
PITG_04282	Us23_1d_L1	0	0	0	0	0	0
PITG_04282	Us23_1d_L2	0	0	0	0	0	0
PITG_04282	Us23_2d_L1	0	0	0	0	0	0
PITG_04282	Us23_2d_L2	0	0	0	0	0	0
PITG_04282	Us23_3d_L1	0	0	0	0	0	0
PITG_04282	Us23_3d_L2	0	0	0	0	0	0
PITG_04282	Us23_z_L1	0	0	0	0	0	0
PITG_04282	Us23_z_L2	0	0	0	0	0	0
PITG_04290	EU_13_A2_12h_L1	0	0	0	0	0	0
PITG_04290	EU_13_A2_12h_L2	0	0	0	0	0	0
PITG_04290	EU_13_A2_1d_L2	0	0	0	0	0	0
PITG_04290	EU_13_A2_1d_L1	0	0	0	0	0	0
PITG_04290	EU_13_A2_2d_L1	0	0	0	0	0	0
PITG_04290	EU_13_A2_2d_L2	0	0	0	0	0	0
PITG_04290	EU_13_A2_3d_L1	0	0	0	0	0	0
PITG_04290	EU_13_A2_3d_L2	0	0	0	0	0	0
PITG_04290	EU_13_A2_m_L1	0	0	0	0	0	0
PITG_04290	EU_13_A2_m_L2	0	0	0	0	0	0
PITG_04290	EU_13_A2_z_L1	0	0	0	0	0	0
PITG_04290	EU_13_A2_z_L2	0	0	0	0	0	0
PITG_04290	Ec1_12h_L1	0	0	0	0	0	0
PITG_04290	Ec1_12h_L2	0	0	0	0	0	0
PITG_04290	Ec1_1d_L2	0	0	0	0	0	0
PITG_04290	Ec1_1d_L1	0	0	0	0	0	0
PITG_04290	Ec1_2d_L1	0	0	0	0	0	0
PITG_04290	Ec1_2d_L2	0	0	0	0	0	0
PITG_04290	Ec1_3d_L1	0	0	0	0	0	0
PITG_04290	Ec1_3d_L2	0	0	0	0	0	0
PITG_04290	Ec1_z_L1	0	0	0	0	0	0
PITG_04290	Ec1_z_L2	0	0	0	0	0	0
PITG_04290	EU_6_A1_12h_L1	0	0	0	0	0	0
PITG_04290	EU_6_A1_12h_L2	0	0	0	0	0	0
PITG_04290	EU_6_A1_1d_L1	0	0	0	0	0	0
PITG_04290	EU_6_A1_1d_L2	0	0	0	0	0	0
PITG_04290	EU_6_A1_2d_L1	0	0	0	0	0	0
PITG_04290	EU_6_A1_2d_L2	0	0	0	0	0	0
PITG_04290	EU_6_A1_3d_L1	0	0	0	0	0	0
PITG_04290	EU_6_A1_3d_L2	0	0	0	0	0	0
PITG_04290	EU_6_A1_z_L1	0	0	0	0	0	0
PITG_04290	EU_6_A1_z_L2	0	0	0	0	0	0
PITG_04290	Us23_12h_L1	0	0	0	0	0	0
PITG_04290	Us23_12h_L2	0	0	0	0	0	0
PITG_04290	Us23_1d_L1	0	0	0	0	0	0
PITG_04290	Us23_1d_L2	0	0	0	0	0	0
PITG_04290	Us23_2d_L1	0	0	0	0	0	0
PITG_04290	Us23_2d_L2	0	0	0	0	0	0
PITG_04290	Us23_3d_L1	0	0	0	0	0	0
PITG_04290	Us23_3d_L2	0	0	0	0	0	0
PITG_04290	Us23_z_L1	5	2.4	20.2	17.6	20.1	2.5
PITG_04290	Us23_z_L2	12	5.6	47.1	41.6	46.9	6
PITG_04300	EU_13_A2_12h_L1	0	0	0	0	0	0
PITG_04300	EU_13_A2_12h_L2	0	0	0	0	0	0
PITG_04300	EU_13_A2_1d_L2	0	0	0	0	0	0
PITG_04300	EU_13_A2_1d_L1	0	0	0	0	0	0
PITG_04300	EU_13_A2_2d_L1	0	0	0	0	0	0
PITG_04300	EU_13_A2_2d_L2	0	0	0	0	0	0
PITG_04300	EU_13_A2_3d_L1	0	0	0	0	0	0
PITG_04300	EU_13_A2_3d_L2	0	0	0	0	0	0
PITG_04300	EU_13_A2_m_L1	0	0	0	0	0	0
PITG_04300	EU_13_A2_m_L2	0	0	0	0	0	0
PITG_04300	EU_13_A2_z_L1	0	0	0	0	0	0
PITG_04300	EU_13_A2_z_L2	0	0	0	0	0	0
PITG_04300	Ec1_12h_L1	0	0	0	0	0	0
PITG_04300	Ec1_12h_L2	0	0	0	0	0	0
PITG_04300	Ec1_1d_L2	0	0	0	0	0	0
PITG_04300	Ec1_1d_L1	0	0	0	0	0	0
PITG_04300	Ec1_2d_L1	0	0	0	0	0	0
PITG_04300	Ec1_2d_L2	0	0	0	0	0	0
PITG_04300	Ec1_3d_L1	0	0	0	0	0	0
PITG_04300	Ec1_3d_L2	0	0	0	0	0	0
PITG_04300	Ec1_z_L1	0	0	0	0	0	0
PITG_04300	Ec1_z_L2	0	0	0	0	0	0
PITG_04300	EU_6_A1_12h_L1	0	0	0	0	0	0
PITG_04300	EU_6_A1_12h_L2	0	0	0	0	0	0
[truncated: 19,296 more rows]

## Sheet: Diff expression in Fig. 2 
Name	Track Name	Differential Expression Confidence
PITG_00366 (concatenated sequence 997)
PITG_00366 (concatenated sequence 997)	EU_13_A2_My_vs_Zo	-1000
PITG_00366 (concatenated sequence 997)	EU_13_A2_Zo_vs_12h	1.4
PITG_00366 (concatenated sequence 997)	EU_13_A2_12h_vs_1d	0.4
PITG_00366 (concatenated sequence 997)	EU_13_A2_1d_vs_2d	-3
PITG_00366 (concatenated sequence 997)	EU_13_A2_2d_vs_3d	0.6
PITG_00366 (concatenated sequence 997)	EC1_Zo_vs_12h	0.1
PITG_00366 (concatenated sequence 997)	EC1_12h_vs_1d	0.3
PITG_00366 (concatenated sequence 997)	EC1_1d_vs_2d	159
PITG_00366 (concatenated sequence 997)	EC1_2d_vs_3d	0.4
PITG_00366 (concatenated sequence 997)	EU_6_A1_Zo_vs_12h	1.6
PITG_00366 (concatenated sequence 997)	EU_6_A1_12h_vs_1d	-3.7
PITG_00366 (concatenated sequence 997)	EU_6_A1_1d_vs_2d	9.5
PITG_00366 (concatenated sequence 997)	EU_6_A1_2d_vs_3d	1.9
PITG_00366 (concatenated sequence 997)	US23_Zo_vs_12h	5.1
PITG_00366 (concatenated sequence 997)	US23_12h_vs_1d	-3.3
PITG_00366 (concatenated sequence 997)	US23_1d_vs_2d	1.3
PITG_00366 (concatenated sequence 997)	US23_2d_vs_3d	10.5
PITG_00582 (concatenated sequence 995)
PITG_00582 (concatenated sequence 995)	EU_13_A2_My_vs_Zo	150.3
PITG_00582 (concatenated sequence 995)	EU_13_A2_Zo_vs_12h	-23.8
PITG_00582 (concatenated sequence 995)	EU_13_A2_12h_vs_1d	1.3
PITG_00582 (concatenated sequence 995)	EU_13_A2_1d_vs_2d	29.5
PITG_00582 (concatenated sequence 995)	EU_13_A2_2d_vs_3d	-0.3
PITG_00582 (concatenated sequence 995)	EC1_Zo_vs_12h	-1.3
PITG_00582 (concatenated sequence 995)	EC1_12h_vs_1d	0
PITG_00582 (concatenated sequence 995)	EC1_1d_vs_2d	-8
PITG_00582 (concatenated sequence 995)	EC1_2d_vs_3d	-77.3
PITG_00582 (concatenated sequence 995)	EU_6_A1_Zo_vs_12h	-12.2
PITG_00582 (concatenated sequence 995)	EU_6_A1_12h_vs_1d	21.3
PITG_00582 (concatenated sequence 995)	EU_6_A1_1d_vs_2d	76.3
PITG_00582 (concatenated sequence 995)	EU_6_A1_2d_vs_3d	-19.3
PITG_00582 (concatenated sequence 995)	US23_Zo_vs_12h	-6.6
PITG_00582 (concatenated sequence 995)	US23_12h_vs_1d	0
PITG_00582 (concatenated sequence 995)	US23_1d_vs_2d	20.1
PITG_00582 (concatenated sequence 995)	US23_2d_vs_3d	0.4
PITG_00619 (concatenated sequence 993)
PITG_00619 (concatenated sequence 993)	EU_13_A2_My_vs_Zo	-4.3
PITG_00619 (concatenated sequence 993)	EU_13_A2_Zo_vs_12h	0
PITG_00619 (concatenated sequence 993)	EU_13_A2_12h_vs_1d	0
PITG_00619 (concatenated sequence 993)	EU_13_A2_1d_vs_2d	0
PITG_00619 (concatenated sequence 993)	EU_13_A2_2d_vs_3d	0
PITG_00619 (concatenated sequence 993)	EC1_Zo_vs_12h	0.2
PITG_00619 (concatenated sequence 993)	EC1_12h_vs_1d	-0.4
PITG_00619 (concatenated sequence 993)	EC1_1d_vs_2d	0.5
PITG_00619 (concatenated sequence 993)	EC1_2d_vs_3d	0.4
PITG_00619 (concatenated sequence 993)	EU_6_A1_Zo_vs_12h	0
PITG_00619 (concatenated sequence 993)	EU_6_A1_12h_vs_1d	0
PITG_00619 (concatenated sequence 993)	EU_6_A1_1d_vs_2d	0
PITG_00619 (concatenated sequence 993)	EU_6_A1_2d_vs_3d	1.7
PITG_00619 (concatenated sequence 993)	US23_Zo_vs_12h	0
PITG_00619 (concatenated sequence 993)	US23_12h_vs_1d	0
PITG_00619 (concatenated sequence 993)	US23_1d_vs_2d	0
PITG_00619 (concatenated sequence 993)	US23_2d_vs_3d	0
PITG_00774 (concatenated sequence 991)
PITG_00774 (concatenated sequence 991)	EU_13_A2_My_vs_Zo	-0.4
PITG_00774 (concatenated sequence 991)	EU_13_A2_Zo_vs_12h	7.6
PITG_00774 (concatenated sequence 991)	EU_13_A2_12h_vs_1d	0
PITG_00774 (concatenated sequence 991)	EU_13_A2_1d_vs_2d	0.7
PITG_00774 (concatenated sequence 991)	EU_13_A2_2d_vs_3d	-2
PITG_00774 (concatenated sequence 991)	EC1_Zo_vs_12h	-0.2
PITG_00774 (concatenated sequence 991)	EC1_12h_vs_1d	1
PITG_00774 (concatenated sequence 991)	EC1_1d_vs_2d	0.8
PITG_00774 (concatenated sequence 991)	EC1_2d_vs_3d	-22.2
PITG_00774 (concatenated sequence 991)	EU_6_A1_Zo_vs_12h	2.7
PITG_00774 (concatenated sequence 991)	EU_6_A1_12h_vs_1d	0.8
PITG_00774 (concatenated sequence 991)	EU_6_A1_1d_vs_2d	1.1
PITG_00774 (concatenated sequence 991)	EU_6_A1_2d_vs_3d	-52.6
PITG_00774 (concatenated sequence 991)	US23_Zo_vs_12h	0.5
PITG_00774 (concatenated sequence 991)	US23_12h_vs_1d	0.5
PITG_00774 (concatenated sequence 991)	US23_1d_vs_2d	1.7
PITG_00774 (concatenated sequence 991)	US23_2d_vs_3d	0.4
PITG_00821 (concatenated sequence 989)
PITG_00821 (concatenated sequence 989)	EU_13_A2_My_vs_Zo	-84.7
PITG_00821 (concatenated sequence 989)	EU_13_A2_Zo_vs_12h	103.6
PITG_00821 (concatenated sequence 989)	EU_13_A2_12h_vs_1d	-8.5
PITG_00821 (concatenated sequence 989)	EU_13_A2_1d_vs_2d	0.1
PITG_00821 (concatenated sequence 989)	EU_13_A2_2d_vs_3d	-1.3
PITG_00821 (concatenated sequence 989)	EC1_Zo_vs_12h	-1.1
PITG_00821 (concatenated sequence 989)	EC1_12h_vs_1d	1.2
PITG_00821 (concatenated sequence 989)	EC1_1d_vs_2d	-47.4
PITG_00821 (concatenated sequence 989)	EC1_2d_vs_3d	-0.2
PITG_00821 (concatenated sequence 989)	EU_6_A1_Zo_vs_12h	24.5
PITG_00821 (concatenated sequence 989)	EU_6_A1_12h_vs_1d	-1.3
PITG_00821 (concatenated sequence 989)	EU_6_A1_1d_vs_2d	-1.3
PITG_00821 (concatenated sequence 989)	EU_6_A1_2d_vs_3d	-29.7
PITG_00821 (concatenated sequence 989)	US23_Zo_vs_12h	28.7
PITG_00821 (concatenated sequence 989)	US23_12h_vs_1d	-0.1
PITG_00821 (concatenated sequence 989)	US23_1d_vs_2d	-11.1
PITG_00821 (concatenated sequence 989)	US23_2d_vs_3d	-0.2
PITG_01724 (concatenated sequence 255)
PITG_01724 (concatenated sequence 255)	EU_13_A2_My_vs_Zo	0
PITG_01724 (concatenated sequence 255)	EU_13_A2_Zo_vs_12h	0
PITG_01724 (concatenated sequence 255)	EU_13_A2_12h_vs_1d	0
PITG_01724 (concatenated sequence 255)	EU_13_A2_1d_vs_2d	0
PITG_01724 (concatenated sequence 255)	EU_13_A2_2d_vs_3d	0
PITG_01724 (concatenated sequence 255)	EC1_Zo_vs_12h	-0.1
PITG_01724 (concatenated sequence 255)	EC1_12h_vs_1d	0.2
PITG_01724 (concatenated sequence 255)	EC1_1d_vs_2d	49.2
PITG_01724 (concatenated sequence 255)	EC1_2d_vs_3d	-7.5
PITG_01724 (concatenated sequence 255)	EU_6_A1_Zo_vs_12h	-0.4
PITG_01724 (concatenated sequence 255)	EU_6_A1_12h_vs_1d	0
PITG_01724 (concatenated sequence 255)	EU_6_A1_1d_vs_2d	4.5
PITG_01724 (concatenated sequence 255)	EU_6_A1_2d_vs_3d	8.3
PITG_01724 (concatenated sequence 255)	US23_Zo_vs_12h	-0.2
PITG_01724 (concatenated sequence 255)	US23_12h_vs_1d	0
PITG_01724 (concatenated sequence 255)	US23_1d_vs_2d	0
PITG_01724 (concatenated sequence 255)	US23_2d_vs_3d	1.4
PITG_01875 (concatenated sequence 987)
PITG_01875 (concatenated sequence 987)	EU_13_A2_My_vs_Zo	-0.1
PITG_01875 (concatenated sequence 987)	EU_13_A2_Zo_vs_12h	0
PITG_01875 (concatenated sequence 987)	EU_13_A2_12h_vs_1d	0
PITG_01875 (concatenated sequence 987)	EU_13_A2_1d_vs_2d	0
PITG_01875 (concatenated sequence 987)	EU_13_A2_2d_vs_3d	0
PITG_01875 (concatenated sequence 987)	EC1_Zo_vs_12h	0
PITG_01875 (concatenated sequence 987)	EC1_12h_vs_1d	0
PITG_01875 (concatenated sequence 987)	EC1_1d_vs_2d	0
PITG_01875 (concatenated sequence 987)	EC1_2d_vs_3d	0
PITG_01875 (concatenated sequence 987)	EU_6_A1_Zo_vs_12h	-3.4
PITG_01875 (concatenated sequence 987)	EU_6_A1_12h_vs_1d	0
PITG_01875 (concatenated sequence 987)	EU_6_A1_1d_vs_2d	0
PITG_01875 (concatenated sequence 987)	EU_6_A1_2d_vs_3d	2.6
PITG_01875 (concatenated sequence 987)	US23_Zo_vs_12h	0
PITG_01875 (concatenated sequence 987)	US23_12h_vs_1d	0
PITG_01875 (concatenated sequence 987)	US23_1d_vs_2d	0
PITG_01875 (concatenated sequence 987)	US23_2d_vs_3d	-0.1
PITG_01904 (concatenated sequence 253)
PITG_01904 (concatenated sequence 253)	EU_13_A2_My_vs_Zo	0
PITG_01904 (concatenated sequence 253)	EU_13_A2_Zo_vs_12h	0
PITG_01904 (concatenated sequence 253)	EU_13_A2_12h_vs_1d	0
PITG_01904 (concatenated sequence 253)	EU_13_A2_1d_vs_2d	0
PITG_01904 (concatenated sequence 253)	EU_13_A2_2d_vs_3d	0
PITG_01904 (concatenated sequence 253)	EC1_Zo_vs_12h	0.1
PITG_01904 (concatenated sequence 253)	EC1_12h_vs_1d	0
PITG_01904 (concatenated sequence 253)	EC1_1d_vs_2d	1.1
PITG_01904 (concatenated sequence 253)	EC1_2d_vs_3d	0.1
PITG_01904 (concatenated sequence 253)	EU_6_A1_Zo_vs_12h	-0.7
PITG_01904 (concatenated sequence 253)	EU_6_A1_12h_vs_1d	0
PITG_01904 (concatenated sequence 253)	EU_6_A1_1d_vs_2d	0.1
PITG_01904 (concatenated sequence 253)	EU_6_A1_2d_vs_3d	1
PITG_01904 (concatenated sequence 253)	US23_Zo_vs_12h	0
PITG_01904 (concatenated sequence 253)	US23_12h_vs_1d	0
PITG_01904 (concatenated sequence 253)	US23_1d_vs_2d	0
PITG_01904 (concatenated sequence 253)	US23_2d_vs_3d	0
PITG_01905 (concatenated sequence 985)
PITG_01905 (concatenated sequence 985)	EU_13_A2_My_vs_Zo	0
PITG_01905 (concatenated sequence 985)	EU_13_A2_Zo_vs_12h	0
PITG_01905 (concatenated sequence 985)	EU_13_A2_12h_vs_1d	0
PITG_01905 (concatenated sequence 985)	EU_13_A2_1d_vs_2d	0
PITG_01905 (concatenated sequence 985)	EU_13_A2_2d_vs_3d	0
PITG_01905 (concatenated sequence 985)	EC1_Zo_vs_12h	-0.1
PITG_01905 (concatenated sequence 985)	EC1_12h_vs_1d	-0.4
PITG_01905 (concatenated sequence 985)	EC1_1d_vs_2d	-0.4
PITG_01905 (concatenated sequence 985)	EC1_2d_vs_3d	0
PITG_01905 (concatenated sequence 985)	EU_6_A1_Zo_vs_12h	0
PITG_01905 (concatenated sequence 985)	EU_6_A1_12h_vs_1d	0
PITG_01905 (concatenated sequence 985)	EU_6_A1_1d_vs_2d	0
PITG_01905 (concatenated sequence 985)	EU_6_A1_2d_vs_3d	17.2
PITG_01905 (concatenated sequence 985)	US23_Zo_vs_12h	0.1
PITG_01905 (concatenated sequence 985)	US23_12h_vs_1d	0
PITG_01905 (concatenated sequence 985)	US23_1d_vs_2d	0
PITG_01905 (concatenated sequence 985)	US23_2d_vs_3d	0
PITG_01907 (concatenated sequence 983)
PITG_01907 (concatenated sequence 983)	EU_13_A2_My_vs_Zo	-2.8
PITG_01907 (concatenated sequence 983)	EU_13_A2_Zo_vs_12h	-0.3
PITG_01907 (concatenated sequence 983)	EU_13_A2_12h_vs_1d	0
PITG_01907 (concatenated sequence 983)	EU_13_A2_1d_vs_2d	0
PITG_01907 (concatenated sequence 983)	EU_13_A2_2d_vs_3d	0
PITG_01907 (concatenated sequence 983)	EC1_Zo_vs_12h	0
PITG_01907 (concatenated sequence 983)	EC1_12h_vs_1d	-0.4
PITG_01907 (concatenated sequence 983)	EC1_1d_vs_2d	0.5
PITG_01907 (concatenated sequence 983)	EC1_2d_vs_3d	0.1
PITG_01907 (concatenated sequence 983)	EU_6_A1_Zo_vs_12h	0
PITG_01907 (concatenated sequence 983)	EU_6_A1_12h_vs_1d	0
PITG_01907 (concatenated sequence 983)	EU_6_A1_1d_vs_2d	0
PITG_01907 (concatenated sequence 983)	EU_6_A1_2d_vs_3d	0
PITG_01907 (concatenated sequence 983)	US23_Zo_vs_12h	0
PITG_01907 (concatenated sequence 983)	US23_12h_vs_1d	0
PITG_01907 (concatenated sequence 983)	US23_1d_vs_2d	0
PITG_01907 (concatenated sequence 983)	US23_2d_vs_3d	0
PITG_01934 (concatenated sequence 981)
PITG_01934 (concatenated sequence 981)	EU_13_A2_My_vs_Zo	-41
PITG_01934 (concatenated sequence 981)	EU_13_A2_Zo_vs_12h	0.7
PITG_01934 (concatenated sequence 981)	EU_13_A2_12h_vs_1d	1
PITG_01934 (concatenated sequence 981)	EU_13_A2_1d_vs_2d	9.7
PITG_01934 (concatenated sequence 981)	EU_13_A2_2d_vs_3d	-0.2
PITG_01934 (concatenated sequence 981)	EC1_Zo_vs_12h	1.2
PITG_01934 (concatenated sequence 981)	EC1_12h_vs_1d	2.9
PITG_01934 (concatenated sequence 981)	EC1_1d_vs_2d	-296.3
PITG_01934 (concatenated sequence 981)	EC1_2d_vs_3d	-23.3
PITG_01934 (concatenated sequence 981)	EU_6_A1_Zo_vs_12h	0.2
PITG_01934 (concatenated sequence 981)	EU_6_A1_12h_vs_1d	4.1
PITG_01934 (concatenated sequence 981)	EU_6_A1_1d_vs_2d	2.3
PITG_01934 (concatenated sequence 981)	EU_6_A1_2d_vs_3d	-54.1
PITG_01934 (concatenated sequence 981)	US23_Zo_vs_12h	0
PITG_01934 (concatenated sequence 981)	US23_12h_vs_1d	0
PITG_01934 (concatenated sequence 981)	US23_1d_vs_2d	7.8
PITG_01934 (concatenated sequence 981)	US23_2d_vs_3d	0.4
PITG_02387 (concatenated sequence 251)
PITG_02387 (concatenated sequence 251)	EU_13_A2_My_vs_Zo	8.6
PITG_02387 (concatenated sequence 251)	EU_13_A2_Zo_vs_12h	-1.6
PITG_02387 (concatenated sequence 251)	EU_13_A2_12h_vs_1d	-0.4
PITG_02387 (concatenated sequence 251)	EU_13_A2_1d_vs_2d	0
PITG_02387 (concatenated sequence 251)	EU_13_A2_2d_vs_3d	-0.1
PITG_02387 (concatenated sequence 251)	EC1_Zo_vs_12h	-0.7
PITG_02387 (concatenated sequence 251)	EC1_12h_vs_1d	-0.5
PITG_02387 (concatenated sequence 251)	EC1_1d_vs_2d	0.3
PITG_02387 (concatenated sequence 251)	EC1_2d_vs_3d	0.2
PITG_02387 (concatenated sequence 251)	EU_6_A1_Zo_vs_12h	-3.5
PITG_02387 (concatenated sequence 251)	EU_6_A1_12h_vs_1d	0
PITG_02387 (concatenated sequence 251)	EU_6_A1_1d_vs_2d	0
PITG_02387 (concatenated sequence 251)	EU_6_A1_2d_vs_3d	0
PITG_02387 (concatenated sequence 251)	US23_Zo_vs_12h	-2.8
PITG_02387 (concatenated sequence 251)	US23_12h_vs_1d	0.4
PITG_02387 (concatenated sequence 251)	US23_1d_vs_2d	-2.7
PITG_02387 (concatenated sequence 251)	US23_2d_vs_3d	0.1
PITG_02706 (concatenated sequence 1)
PITG_02706 (concatenated sequence 1)	EU_13_A2_My_vs_Zo	19.3
PITG_02706 (concatenated sequence 1)	EU_13_A2_Zo_vs_12h	-1000
PITG_02706 (concatenated sequence 1)	EU_13_A2_12h_vs_1d	-0.5
PITG_02706 (concatenated sequence 1)	EU_13_A2_1d_vs_2d	-9.9
PITG_02706 (concatenated sequence 1)	EU_13_A2_2d_vs_3d	0.4
PITG_02706 (concatenated sequence 1)	EC1_Zo_vs_12h	-70.9
PITG_02706 (concatenated sequence 1)	EC1_12h_vs_1d	-10.2
PITG_02706 (concatenated sequence 1)	EC1_1d_vs_2d	54
PITG_02706 (concatenated sequence 1)	EC1_2d_vs_3d	110.1
PITG_02706 (concatenated sequence 1)	EU_6_A1_Zo_vs_12h	-109.8
PITG_02706 (concatenated sequence 1)	EU_6_A1_12h_vs_1d	-10.4
PITG_02706 (concatenated sequence 1)	EU_6_A1_1d_vs_2d	0.6
PITG_02706 (concatenated sequence 1)	EU_6_A1_2d_vs_3d	118.4
PITG_02706 (concatenated sequence 1)	US23_Zo_vs_12h	-233.4
PITG_02706 (concatenated sequence 1)	US23_12h_vs_1d	-2.2
PITG_02706 (concatenated sequence 1)	US23_1d_vs_2d	-10.5
PITG_02706 (concatenated sequence 1)	US23_2d_vs_3d	-0.9
PITG_02830 (concatenated sequence 249)
PITG_02830 (concatenated sequence 249)	EU_13_A2_My_vs_Zo	-113.1
PITG_02830 (concatenated sequence 249)	EU_13_A2_Zo_vs_12h	1.1
PITG_02830 (concatenated sequence 249)	EU_13_A2_12h_vs_1d	-5.3
PITG_02830 (concatenated sequence 249)	EU_13_A2_1d_vs_2d	0.4
PITG_02830 (concatenated sequence 249)	EU_13_A2_2d_vs_3d	6.8
PITG_02830 (concatenated sequence 249)	EC1_Zo_vs_12h	-2
PITG_02830 (concatenated sequence 249)	EC1_12h_vs_1d	-0.4
PITG_02830 (concatenated sequence 249)	EC1_1d_vs_2d	70.7
PITG_02830 (concatenated sequence 249)	EC1_2d_vs_3d	50.9
PITG_02830 (concatenated sequence 249)	EU_6_A1_Zo_vs_12h	1.8
PITG_02830 (concatenated sequence 249)	EU_6_A1_12h_vs_1d	-10.5
PITG_02830 (concatenated sequence 249)	EU_6_A1_1d_vs_2d	20.2
PITG_02830 (concatenated sequence 249)	EU_6_A1_2d_vs_3d	111.2
PITG_02830 (concatenated sequence 249)	US23_Zo_vs_12h	1
PITG_02830 (concatenated sequence 249)	US23_12h_vs_1d	-0.1
PITG_02830 (concatenated sequence 249)	US23_1d_vs_2d	-1.1
PITG_02830 (concatenated sequence 249)	US23_2d_vs_3d	62.4
PITG_02843 (concatenated sequence 979)
PITG_02843 (concatenated sequence 979)	EU_13_A2_My_vs_Zo	255.1
PITG_02843 (concatenated sequence 979)	EU_13_A2_Zo_vs_12h	-79.8
PITG_02843 (concatenated sequence 979)	EU_13_A2_12h_vs_1d	-2.7
PITG_02843 (concatenated sequence 979)	EU_13_A2_1d_vs_2d	-0.3
PITG_02843 (concatenated sequence 979)	EU_13_A2_2d_vs_3d	-0.4
PITG_02843 (concatenated sequence 979)	EC1_Zo_vs_12h	-10.1
PITG_02843 (concatenated sequence 979)	EC1_12h_vs_1d	1.3
PITG_02843 (concatenated sequence 979)	EC1_1d_vs_2d	-2.5
PITG_02843 (concatenated sequence 979)	EC1_2d_vs_3d	0.9
PITG_02843 (concatenated sequence 979)	EU_6_A1_Zo_vs_12h	-57.3
PITG_02843 (concatenated sequence 979)	EU_6_A1_12h_vs_1d	0.3
PITG_02843 (concatenated sequence 979)	EU_6_A1_1d_vs_2d	-2.7
PITG_02843 (concatenated sequence 979)	EU_6_A1_2d_vs_3d	4.5
PITG_02843 (concatenated sequence 979)	US23_Zo_vs_12h	-31
PITG_02843 (concatenated sequence 979)	US23_12h_vs_1d	0.5
PITG_02843 (concatenated sequence 979)	US23_1d_vs_2d	-3.6
PITG_02843 (concatenated sequence 979)	US23_2d_vs_3d	-2.4
PITG_02897 (concatenated sequence 247)
PITG_02897 (concatenated sequence 247)	EU_13_A2_My_vs_Zo	8.2
PITG_02897 (concatenated sequence 247)	EU_13_A2_Zo_vs_12h	-5.5
PITG_02897 (concatenated sequence 247)	EU_13_A2_12h_vs_1d	0.5
PITG_02897 (concatenated sequence 247)	EU_13_A2_1d_vs_2d	-0.3
PITG_02897 (concatenated sequence 247)	EU_13_A2_2d_vs_3d	0.2
PITG_02897 (concatenated sequence 247)	EC1_Zo_vs_12h	-2.8
PITG_02897 (concatenated sequence 247)	EC1_12h_vs_1d	0
PITG_02897 (concatenated sequence 247)	EC1_1d_vs_2d	-1.7
PITG_02897 (concatenated sequence 247)	EC1_2d_vs_3d	1.9
PITG_02897 (concatenated sequence 247)	EU_6_A1_Zo_vs_12h	-4.3
PITG_02897 (concatenated sequence 247)	EU_6_A1_12h_vs_1d	0
PITG_02897 (concatenated sequence 247)	EU_6_A1_1d_vs_2d	0.2
PITG_02897 (concatenated sequence 247)	EU_6_A1_2d_vs_3d	22.1
PITG_02897 (concatenated sequence 247)	US23_Zo_vs_12h	-2.4
PITG_02897 (concatenated sequence 247)	US23_12h_vs_1d	0.3
PITG_02897 (concatenated sequence 247)	US23_1d_vs_2d	-0.7
PITG_02897 (concatenated sequence 247)	US23_2d_vs_3d	0
PITG_02900 (concatenated sequence 977)
PITG_02900 (concatenated sequence 977)	EU_13_A2_My_vs_Zo	89.4
PITG_02900 (concatenated sequence 977)	EU_13_A2_Zo_vs_12h	-9.8
PITG_02900 (concatenated sequence 977)	EU_13_A2_12h_vs_1d	-0.4
PITG_02900 (concatenated sequence 977)	EU_13_A2_1d_vs_2d	0.3
PITG_02900 (concatenated sequence 977)	EU_13_A2_2d_vs_3d	-1.1
PITG_02900 (concatenated sequence 977)	EC1_Zo_vs_12h	0.2
PITG_02900 (concatenated sequence 977)	EC1_12h_vs_1d	-0.4
PITG_02900 (concatenated sequence 977)	EC1_1d_vs_2d	-1.7
PITG_02900 (concatenated sequence 977)	EC1_2d_vs_3d	0
PITG_02900 (concatenated sequence 977)	EU_6_A1_Zo_vs_12h	-3.2
PITG_02900 (concatenated sequence 977)	EU_6_A1_12h_vs_1d	-7.8
PITG_02900 (concatenated sequence 977)	EU_6_A1_1d_vs_2d	1.1
PITG_02900 (concatenated sequence 977)	EU_6_A1_2d_vs_3d	0.7
PITG_02900 (concatenated sequence 977)	US23_Zo_vs_12h	-7.6
PITG_02900 (concatenated sequence 977)	US23_12h_vs_1d	0.1
PITG_02900 (concatenated sequence 977)	US23_1d_vs_2d	0.2
PITG_02900 (concatenated sequence 977)	US23_2d_vs_3d	-2.7
PITG_03155 (concatenated sequence 245)
PITG_03155 (concatenated sequence 245)	EU_13_A2_My_vs_Zo	16.2
PITG_03155 (concatenated sequence 245)	EU_13_A2_Zo_vs_12h	-50.1
PITG_03155 (concatenated sequence 245)	EU_13_A2_12h_vs_1d	0.4
PITG_03155 (concatenated sequence 245)	EU_13_A2_1d_vs_2d	-9
PITG_03155 (concatenated sequence 245)	EU_13_A2_2d_vs_3d	1.9
PITG_03155 (concatenated sequence 245)	EC1_Zo_vs_12h	-19.3
PITG_03155 (concatenated sequence 245)	EC1_12h_vs_1d	-1.7
PITG_03155 (concatenated sequence 245)	EC1_1d_vs_2d	34.6
PITG_03155 (concatenated sequence 245)	EC1_2d_vs_3d	45.3
PITG_03155 (concatenated sequence 245)	EU_6_A1_Zo_vs_12h	-52.3
PITG_03155 (concatenated sequence 245)	EU_6_A1_12h_vs_1d	-0.2
PITG_03155 (concatenated sequence 245)	EU_6_A1_1d_vs_2d	-0.2
PITG_03155 (concatenated sequence 245)	EU_6_A1_2d_vs_3d	29.3
PITG_03155 (concatenated sequence 245)	US23_Zo_vs_12h	-45
PITG_03155 (concatenated sequence 245)	US23_12h_vs_1d	0.1
PITG_03155 (concatenated sequence 245)	US23_1d_vs_2d	-7.3
PITG_03155 (concatenated sequence 245)	US23_2d_vs_3d	1.9
PITG_03192 (concatenated sequence 975)
PITG_03192 (concatenated sequence 975)	EU_13_A2_My_vs_Zo	5.6
PITG_03192 (concatenated sequence 975)	EU_13_A2_Zo_vs_12h	-4.1
PITG_03192 (concatenated sequence 975)	EU_13_A2_12h_vs_1d	2.2
PITG_03192 (concatenated sequence 975)	EU_13_A2_1d_vs_2d	0.3
PITG_03192 (concatenated sequence 975)	EU_13_A2_2d_vs_3d	-1.7
PITG_03192 (concatenated sequence 975)	EC1_Zo_vs_12h	-2.4
PITG_03192 (concatenated sequence 975)	EC1_12h_vs_1d	1.6
PITG_03192 (concatenated sequence 975)	EC1_1d_vs_2d	-51.7
PITG_03192 (concatenated sequence 975)	EC1_2d_vs_3d	-2.9
PITG_03192 (concatenated sequence 975)	EU_6_A1_Zo_vs_12h	-3.4
PITG_03192 (concatenated sequence 975)	EU_6_A1_12h_vs_1d	2
PITG_03192 (concatenated sequence 975)	EU_6_A1_1d_vs_2d	3.5
PITG_03192 (concatenated sequence 975)	EU_6_A1_2d_vs_3d	-8.6
PITG_03192 (concatenated sequence 975)	US23_Zo_vs_12h	-1.6
PITG_03192 (concatenated sequence 975)	US23_12h_vs_1d	2.2
PITG_03192 (concatenated sequence 975)	US23_1d_vs_2d	0
PITG_03192 (concatenated sequence 975)	US23_2d_vs_3d	0.8
PITG_04049 (concatenated sequence 973)
PITG_04049 (concatenated sequence 973)	EU_13_A2_My_vs_Zo	-216.6
PITG_04049 (concatenated sequence 973)	EU_13_A2_Zo_vs_12h	23.8
PITG_04049 (concatenated sequence 973)	EU_13_A2_12h_vs_1d	0.6
PITG_04049 (concatenated sequence 973)	EU_13_A2_1d_vs_2d	-1.1
PITG_04049 (concatenated sequence 973)	EU_13_A2_2d_vs_3d	-5.1
PITG_04049 (concatenated sequence 973)	EC1_Zo_vs_12h	2.7
PITG_04049 (concatenated sequence 973)	EC1_12h_vs_1d	0.3
PITG_04049 (concatenated sequence 973)	EC1_1d_vs_2d	-69.3
PITG_04049 (concatenated sequence 973)	EC1_2d_vs_3d	-0.1
PITG_04049 (concatenated sequence 973)	EU_6_A1_Zo_vs_12h	25.7
PITG_04049 (concatenated sequence 973)	EU_6_A1_12h_vs_1d	0.4
PITG_04049 (concatenated sequence 973)	EU_6_A1_1d_vs_2d	-15.1
PITG_04049 (concatenated sequence 973)	EU_6_A1_2d_vs_3d	-39.7
PITG_04049 (concatenated sequence 973)	US23_Zo_vs_12h	15.2
PITG_04049 (concatenated sequence 973)	US23_12h_vs_1d	0
PITG_04049 (concatenated sequence 973)	US23_1d_vs_2d	1.6
PITG_04049 (concatenated sequence 973)	US23_2d_vs_3d	-16.4
PITG_04050 (concatenated sequence 971)
PITG_04050 (concatenated sequence 971)	EU_13_A2_My_vs_Zo	-0.3
PITG_04050 (concatenated sequence 971)	EU_13_A2_Zo_vs_12h	10.3
PITG_04050 (concatenated sequence 971)	EU_13_A2_12h_vs_1d	-2.4
PITG_04050 (concatenated sequence 971)	EU_13_A2_1d_vs_2d	-2.8
PITG_04050 (concatenated sequence 971)	EU_13_A2_2d_vs_3d	0.9
PITG_04050 (concatenated sequence 971)	EC1_Zo_vs_12h	0
PITG_04050 (concatenated sequence 971)	EC1_12h_vs_1d	0
PITG_04050 (concatenated sequence 971)	EC1_1d_vs_2d	0
PITG_04050 (concatenated sequence 971)	EC1_2d_vs_3d	0
PITG_04050 (concatenated sequence 971)	EU_6_A1_Zo_vs_12h	1
PITG_04050 (concatenated sequence 971)	EU_6_A1_12h_vs_1d	-0.2
PITG_04050 (concatenated sequence 971)	EU_6_A1_1d_vs_2d	0.3
PITG_04050 (concatenated sequence 971)	EU_6_A1_2d_vs_3d	-1
PITG_04050 (concatenated sequence 971)	US23_Zo_vs_12h	0
PITG_04050 (concatenated sequence 971)	US23_12h_vs_1d	0
PITG_04050 (concatenated sequence 971)	US23_1d_vs_2d	0.1
PITG_04050 (concatenated sequence 971)	US23_2d_vs_3d	-0.1
PITG_04052 (concatenated sequence 969)
PITG_04052 (concatenated sequence 969)	EU_13_A2_My_vs_Zo	2.8
PITG_04052 (concatenated sequence 969)	EU_13_A2_Zo_vs_12h	-0.6
PITG_04052 (concatenated sequence 969)	EU_13_A2_12h_vs_1d	0
PITG_04052 (concatenated sequence 969)	EU_13_A2_1d_vs_2d	0
PITG_04052 (concatenated sequence 969)	EU_13_A2_2d_vs_3d	0
PITG_04052 (concatenated sequence 969)	EC1_Zo_vs_12h	-0.1
PITG_04052 (concatenated sequence 969)	EC1_12h_vs_1d	-0.4
PITG_04052 (concatenated sequence 969)	EC1_1d_vs_2d	-2.1
PITG_04052 (concatenated sequence 969)	EC1_2d_vs_3d	0
PITG_04052 (concatenated sequence 969)	EU_6_A1_Zo_vs_12h	-2.7
PITG_04052 (concatenated sequence 969)	EU_6_A1_12h_vs_1d	2.8
PITG_04052 (concatenated sequence 969)	EU_6_A1_1d_vs_2d	-18.4
PITG_04052 (concatenated sequence 969)	EU_6_A1_2d_vs_3d	-2.2
PITG_04052 (concatenated sequence 969)	US23_Zo_vs_12h	-0.8
PITG_04052 (concatenated sequence 969)	US23_12h_vs_1d	0
PITG_04052 (concatenated sequence 969)	US23_1d_vs_2d	0.6
PITG_04052 (concatenated sequence 969)	US23_2d_vs_3d	0.1
PITG_04055 (concatenated sequence 243)
PITG_04055 (concatenated sequence 243)	EU_13_A2_My_vs_Zo	-0.6
PITG_04055 (concatenated sequence 243)	EU_13_A2_Zo_vs_12h	0
PITG_04055 (concatenated sequence 243)	EU_13_A2_12h_vs_1d	0
PITG_04055 (concatenated sequence 243)	EU_13_A2_1d_vs_2d	0
PITG_04055 (concatenated sequence 243)	EU_13_A2_2d_vs_3d	0
PITG_04055 (concatenated sequence 243)	EC1_Zo_vs_12h	0
PITG_04055 (concatenated sequence 243)	EC1_12h_vs_1d	0
PITG_04055 (concatenated sequence 243)	EC1_1d_vs_2d	0
PITG_04055 (concatenated sequence 243)	EC1_2d_vs_3d	0
PITG_04055 (concatenated sequence 243)	EU_6_A1_Zo_vs_12h	0
PITG_04055 (concatenated sequence 243)	EU_6_A1_12h_vs_1d	0
PITG_04055 (concatenated sequence 243)	EU_6_A1_1d_vs_2d	0
PITG_04055 (concatenated sequence 243)	EU_6_A1_2d_vs_3d	0.3
PITG_04055 (concatenated sequence 243)	US23_Zo_vs_12h	0
PITG_04055 (concatenated sequence 243)	US23_12h_vs_1d	0
PITG_04055 (concatenated sequence 243)	US23_1d_vs_2d	0
PITG_04055 (concatenated sequence 243)	US23_2d_vs_3d	0
PITG_04063 (concatenated sequence 241)
PITG_04063 (concatenated sequence 241)	EU_13_A2_My_vs_Zo	2.6
PITG_04063 (concatenated sequence 241)	EU_13_A2_Zo_vs_12h	-1.4
PITG_04063 (concatenated sequence 241)	EU_13_A2_12h_vs_1d	0
PITG_04063 (concatenated sequence 241)	EU_13_A2_1d_vs_2d	0
PITG_04063 (concatenated sequence 241)	EU_13_A2_2d_vs_3d	0
PITG_04063 (concatenated sequence 241)	EC1_Zo_vs_12h	-0.3
PITG_04063 (concatenated sequence 241)	EC1_12h_vs_1d	-0.4
PITG_04063 (concatenated sequence 241)	EC1_1d_vs_2d	-0.5
PITG_04063 (concatenated sequence 241)	EC1_2d_vs_3d	0.9
PITG_04063 (concatenated sequence 241)	EU_6_A1_Zo_vs_12h	-0.3
PITG_04063 (concatenated sequence 241)	EU_6_A1_12h_vs_1d	0
PITG_04063 (concatenated sequence 241)	EU_6_A1_1d_vs_2d	0
PITG_04063 (concatenated sequence 241)	EU_6_A1_2d_vs_3d	0.3
PITG_04063 (concatenated sequence 241)	US23_Zo_vs_12h	-0.7
PITG_04063 (concatenated sequence 241)	US23_12h_vs_1d	0
PITG_04063 (concatenated sequence 241)	US23_1d_vs_2d	0.3
PITG_04063 (concatenated sequence 241)	US23_2d_vs_3d	-0.9
PITG_04081 (concatenated sequence 967)
PITG_04081 (concatenated sequence 967)	EU_13_A2_My_vs_Zo	-0.9
PITG_04081 (concatenated sequence 967)	EU_13_A2_Zo_vs_12h	0
PITG_04081 (concatenated sequence 967)	EU_13_A2_12h_vs_1d	0
PITG_04081 (concatenated sequence 967)	EU_13_A2_1d_vs_2d	0
PITG_04081 (concatenated sequence 967)	EU_13_A2_2d_vs_3d	0
PITG_04081 (concatenated sequence 967)	EC1_Zo_vs_12h	0
PITG_04081 (concatenated sequence 967)	EC1_12h_vs_1d	-0.5
PITG_04081 (concatenated sequence 967)	EC1_1d_vs_2d	-0.1
PITG_04081 (concatenated sequence 967)	EC1_2d_vs_3d	0
PITG_04081 (concatenated sequence 967)	EU_6_A1_Zo_vs_12h	0
PITG_04081 (concatenated sequence 967)	EU_6_A1_12h_vs_1d	0
PITG_04081 (concatenated sequence 967)	EU_6_A1_1d_vs_2d	0
PITG_04081 (concatenated sequence 967)	EU_6_A1_2d_vs_3d	0
PITG_04081 (concatenated sequence 967)	US23_Zo_vs_12h	-0.2
PITG_04081 (concatenated sequence 967)	US23_12h_vs_1d	0
PITG_04081 (concatenated sequence 967)	US23_1d_vs_2d	0
PITG_04081 (concatenated sequence 967)	US23_2d_vs_3d	0
PITG_04085 (concatenated sequence 965)
PITG_04085 (concatenated sequence 965)	EU_13_A2_My_vs_Zo	-106.5
PITG_04085 (concatenated sequence 965)	EU_13_A2_Zo_vs_12h	5
PITG_04085 (concatenated sequence 965)	EU_13_A2_12h_vs_1d	-1.4
PITG_04085 (concatenated sequence 965)	EU_13_A2_1d_vs_2d	7.4
PITG_04085 (concatenated sequence 965)	EU_13_A2_2d_vs_3d	5.9
PITG_04085 (concatenated sequence 965)	EC1_Zo_vs_12h	6.2
PITG_04085 (concatenated sequence 965)	EC1_12h_vs_1d	-0.3
PITG_04085 (concatenated sequence 965)	EC1_1d_vs_2d	4.1
PITG_04085 (concatenated sequence 965)	EC1_2d_vs_3d	-3.1
PITG_04085 (concatenated sequence 965)	EU_6_A1_Zo_vs_12h	14.1
PITG_04085 (concatenated sequence 965)	EU_6_A1_12h_vs_1d	-0.6
PITG_04085 (concatenated sequence 965)	EU_6_A1_1d_vs_2d	36.7
PITG_04085 (concatenated sequence 965)	EU_6_A1_2d_vs_3d	9.5
PITG_04085 (concatenated sequence 965)	US23_Zo_vs_12h	7.3
PITG_04085 (concatenated sequence 965)	US23_12h_vs_1d	-1.3
PITG_04085 (concatenated sequence 965)	US23_1d_vs_2d	4.6
PITG_04085 (concatenated sequence 965)	US23_2d_vs_3d	16.9
PITG_04086 (concatenated sequence 963)
PITG_04086 (concatenated sequence 963)	EU_13_A2_My_vs_Zo	-117.2
PITG_04086 (concatenated sequence 963)	EU_13_A2_Zo_vs_12h	6.1
PITG_04086 (concatenated sequence 963)	EU_13_A2_12h_vs_1d	-0.5
PITG_04086 (concatenated sequence 963)	EU_13_A2_1d_vs_2d	22.5
PITG_04086 (concatenated sequence 963)	EU_13_A2_2d_vs_3d	0.2
PITG_04086 (concatenated sequence 963)	EC1_Zo_vs_12h	9.4
PITG_04086 (concatenated sequence 963)	EC1_12h_vs_1d	-0.8
PITG_04086 (concatenated sequence 963)	EC1_1d_vs_2d	5.8
PITG_04086 (concatenated sequence 963)	EC1_2d_vs_3d	-40.5
PITG_04086 (concatenated sequence 963)	EU_6_A1_Zo_vs_12h	1
PITG_04086 (concatenated sequence 963)	EU_6_A1_12h_vs_1d	2.2
PITG_04086 (concatenated sequence 963)	EU_6_A1_1d_vs_2d	17.9
PITG_04086 (concatenated sequence 963)	EU_6_A1_2d_vs_3d	0.6
PITG_04086 (concatenated sequence 963)	US23_Zo_vs_12h	5.6
PITG_04086 (concatenated sequence 963)	US23_12h_vs_1d	-0.6
PITG_04086 (concatenated sequence 963)	US23_1d_vs_2d	3.7
PITG_04086 (concatenated sequence 963)	US23_2d_vs_3d	45.3
PITG_04089 (concatenated sequence 961)
PITG_04089 (concatenated sequence 961)	EU_13_A2_My_vs_Zo	-300.4
PITG_04089 (concatenated sequence 961)	EU_13_A2_Zo_vs_12h	35.8
PITG_04089 (concatenated sequence 961)	EU_13_A2_12h_vs_1d	0.6
PITG_04089 (concatenated sequence 961)	EU_13_A2_1d_vs_2d	-0.5
PITG_04089 (concatenated sequence 961)	EU_13_A2_2d_vs_3d	0
PITG_04089 (concatenated sequence 961)	EC1_Zo_vs_12h	8.3
PITG_04089 (concatenated sequence 961)	EC1_12h_vs_1d	2.2
PITG_04089 (concatenated sequence 961)	EC1_1d_vs_2d	-25.1
PITG_04089 (concatenated sequence 961)	EC1_2d_vs_3d	-1.4
PITG_04089 (concatenated sequence 961)	EU_6_A1_Zo_vs_12h	15.9
PITG_04089 (concatenated sequence 961)	EU_6_A1_12h_vs_1d	1.4
PITG_04089 (concatenated sequence 961)	EU_6_A1_1d_vs_2d	5
PITG_04089 (concatenated sequence 961)	EU_6_A1_2d_vs_3d	15.4
PITG_04089 (concatenated sequence 961)	US23_Zo_vs_12h	3.3
PITG_04089 (concatenated sequence 961)	US23_12h_vs_1d	0.2
PITG_04089 (concatenated sequence 961)	US23_1d_vs_2d	1.2
PITG_04089 (concatenated sequence 961)	US23_2d_vs_3d	-1.3
PITG_04090 (concatenated sequence 959)
PITG_04090 (concatenated sequence 959)	EU_13_A2_My_vs_Zo	-141.2
PITG_04090 (concatenated sequence 959)	EU_13_A2_Zo_vs_12h	15.5
PITG_04090 (concatenated sequence 959)	EU_13_A2_12h_vs_1d	-2.6
PITG_04090 (concatenated sequence 959)	EU_13_A2_1d_vs_2d	54.9
PITG_04090 (concatenated sequence 959)	EU_13_A2_2d_vs_3d	2.4
PITG_04090 (concatenated sequence 959)	EC1_Zo_vs_12h	10
PITG_04090 (concatenated sequence 959)	EC1_12h_vs_1d	-0.1
PITG_04090 (concatenated sequence 959)	EC1_1d_vs_2d	196.6
PITG_04090 (concatenated sequence 959)	EC1_2d_vs_3d	18.7
PITG_04090 (concatenated sequence 959)	EU_6_A1_Zo_vs_12h	0.6
PITG_04090 (concatenated sequence 959)	EU_6_A1_12h_vs_1d	14.8
PITG_04090 (concatenated sequence 959)	EU_6_A1_1d_vs_2d	96.1
PITG_04090 (concatenated sequence 959)	EU_6_A1_2d_vs_3d	50.3
PITG_04090 (concatenated sequence 959)	US23_Zo_vs_12h	25.1
PITG_04090 (concatenated sequence 959)	US23_12h_vs_1d	-2.9
PITG_04090 (concatenated sequence 959)	US23_1d_vs_2d	22.2
PITG_04090 (concatenated sequence 959)	US23_2d_vs_3d	28.5
PITG_04097 (concatenated sequence 957)
PITG_04097 (concatenated sequence 957)	EU_13_A2_My_vs_Zo	-0.7
PITG_04097 (concatenated sequence 957)	EU_13_A2_Zo_vs_12h	0
PITG_04097 (concatenated sequence 957)	EU_13_A2_12h_vs_1d	0
PITG_04097 (concatenated sequence 957)	EU_13_A2_1d_vs_2d	0
PITG_04097 (concatenated sequence 957)	EU_13_A2_2d_vs_3d	0
PITG_04097 (concatenated sequence 957)	EC1_Zo_vs_12h	0
PITG_04097 (concatenated sequence 957)	EC1_12h_vs_1d	0
PITG_04097 (concatenated sequence 957)	EC1_1d_vs_2d	0
PITG_04097 (concatenated sequence 957)	EC1_2d_vs_3d	0
PITG_04097 (concatenated sequence 957)	EU_6_A1_Zo_vs_12h	0
PITG_04097 (concatenated sequence 957)	EU_6_A1_12h_vs_1d	0
PITG_04097 (concatenated sequence 957)	EU_6_A1_1d_vs_2d	0
PITG_04097 (concatenated sequence 957)	EU_6_A1_2d_vs_3d	1
PITG_04097 (concatenated sequence 957)	US23_Zo_vs_12h	0
PITG_04097 (concatenated sequence 957)	US23_12h_vs_1d	0
PITG_04097 (concatenated sequence 957)	US23_1d_vs_2d	0
PITG_04097 (concatenated sequence 957)	US23_2d_vs_3d	0
PITG_04099 (concatenated sequence 239)
PITG_04099 (concatenated sequence 239)	EU_13_A2_My_vs_Zo	15.3
PITG_04099 (concatenated sequence 239)	EU_13_A2_Zo_vs_12h	-4
PITG_04099 (concatenated sequence 239)	EU_13_A2_12h_vs_1d	0.2
PITG_04099 (concatenated sequence 239)	EU_13_A2_1d_vs_2d	-0.7
PITG_04099 (concatenated sequence 239)	EU_13_A2_2d_vs_3d	0.4
PITG_04099 (concatenated sequence 239)	EC1_Zo_vs_12h	0.3
PITG_04099 (concatenated sequence 239)	EC1_12h_vs_1d	-0.5
PITG_04099 (concatenated sequence 239)	EC1_1d_vs_2d	-0.1
PITG_04099 (concatenated sequence 239)	EC1_2d_vs_3d	0
PITG_04099 (concatenated sequence 239)	EU_6_A1_Zo_vs_12h	0
PITG_04099 (concatenated sequence 239)	EU_6_A1_12h_vs_1d	0.4
PITG_04099 (concatenated sequence 239)	EU_6_A1_1d_vs_2d	-1.3
PITG_04099 (concatenated sequence 239)	EU_6_A1_2d_vs_3d	0.1
PITG_04099 (concatenated sequence 239)	US23_Zo_vs_12h	-0.8
PITG_04099 (concatenated sequence 239)	US23_12h_vs_1d	0
PITG_04099 (concatenated sequence 239)	US23_1d_vs_2d	0.5
PITG_04099 (concatenated sequence 239)	US23_2d_vs_3d	-0.6
PITG_04139 (concatenated sequence 237)
PITG_04139 (concatenated sequence 237)	EU_13_A2_My_vs_Zo	9.6
PITG_04139 (concatenated sequence 237)	EU_13_A2_Zo_vs_12h	-3.6
PITG_04139 (concatenated sequence 237)	EU_13_A2_12h_vs_1d	0
PITG_04139 (concatenated sequence 237)	EU_13_A2_1d_vs_2d	0
PITG_04139 (concatenated sequence 237)	EU_13_A2_2d_vs_3d	0
PITG_04139 (concatenated sequence 237)	EC1_Zo_vs_12h	-0.4
PITG_04139 (concatenated sequence 237)	EC1_12h_vs_1d	0
PITG_04139 (concatenated sequence 237)	EC1_1d_vs_2d	0.3
PITG_04139 (concatenated sequence 237)	EC1_2d_vs_3d	0.1
PITG_04139 (concatenated sequence 237)	EU_6_A1_Zo_vs_12h	-2.9
PITG_04139 (concatenated sequence 237)	EU_6_A1_12h_vs_1d	0
PITG_04139 (concatenated sequence 237)	EU_6_A1_1d_vs_2d	0
PITG_04139 (concatenated sequence 237)	EU_6_A1_2d_vs_3d	0
PITG_04139 (concatenated sequence 237)	US23_Zo_vs_12h	-1.4
PITG_04139 (concatenated sequence 237)	US23_12h_vs_1d	0
PITG_04139 (concatenated sequence 237)	US23_1d_vs_2d	0
PITG_04139 (concatenated sequence 237)	US23_2d_vs_3d	0
PITG_04145 (concatenated sequence 955)
PITG_04145 (concatenated sequence 955)	EU_13_A2_My_vs_Zo	0.4
PITG_04145 (concatenated sequence 955)	EU_13_A2_Zo_vs_12h	26.3
PITG_04145 (concatenated sequence 955)	EU_13_A2_12h_vs_1d	0.2
PITG_04145 (concatenated sequence 955)	EU_13_A2_1d_vs_2d	-12.6
PITG_04145 (concatenated sequence 955)	EU_13_A2_2d_vs_3d	-4.5
PITG_04145 (concatenated sequence 955)	EC1_Zo_vs_12h	29
PITG_04145 (concatenated sequence 955)	EC1_12h_vs_1d	-3.9
PITG_04145 (concatenated sequence 955)	EC1_1d_vs_2d	-154.5
PITG_04145 (concatenated sequence 955)	EC1_2d_vs_3d	0
PITG_04145 (concatenated sequence 955)	EU_6_A1_Zo_vs_12h	15.6
PITG_04145 (concatenated sequence 955)	EU_6_A1_12h_vs_1d	11.5
PITG_04145 (concatenated sequence 955)	EU_6_A1_1d_vs_2d	-218.1
PITG_04145 (concatenated sequence 955)	EU_6_A1_2d_vs_3d	-28
PITG_04145 (concatenated sequence 955)	US23_Zo_vs_12h	-0.1
PITG_04145 (concatenated sequence 955)	US23_12h_vs_1d	7.6
PITG_04145 (concatenated sequence 955)	US23_1d_vs_2d	-13.4
PITG_04145 (concatenated sequence 955)	US23_2d_vs_3d	-24.5
PITG_04148 (concatenated sequence 393)
PITG_04148 (concatenated sequence 393)	EU_13_A2_My_vs_Zo	0
PITG_04148 (concatenated sequence 393)	EU_13_A2_Zo_vs_12h	0
PITG_04148 (concatenated sequence 393)	EU_13_A2_12h_vs_1d	0
PITG_04148 (concatenated sequence 393)	EU_13_A2_1d_vs_2d	0
PITG_04148 (concatenated sequence 393)	EU_13_A2_2d_vs_3d	0
PITG_04148 (concatenated sequence 393)	EC1_Zo_vs_12h	0
PITG_04148 (concatenated sequence 393)	EC1_12h_vs_1d	0
PITG_04148 (concatenated sequence 393)	EC1_1d_vs_2d	0
PITG_04148 (concatenated sequence 393)	EC1_2d_vs_3d	0
PITG_04148 (concatenated sequence 393)	EU_6_A1_Zo_vs_12h	0
PITG_04148 (concatenated sequence 393)	EU_6_A1_12h_vs_1d	0
PITG_04148 (concatenated sequence 393)	EU_6_A1_1d_vs_2d	0
PITG_04148 (concatenated sequence 393)	EU_6_A1_2d_vs_3d	0
PITG_04148 (concatenated sequence 393)	US23_Zo_vs_12h	0
PITG_04148 (concatenated sequence 393)	US23_12h_vs_1d	0
PITG_04148 (concatenated sequence 393)	US23_1d_vs_2d	0
PITG_04148 (concatenated sequence 393)	US23_2d_vs_3d	0
PITG_04153 (concatenated sequence 953)
PITG_04153 (concatenated sequence 953)	EU_13_A2_My_vs_Zo	0
PITG_04153 (concatenated sequence 953)	EU_13_A2_Zo_vs_12h	0
PITG_04153 (concatenated sequence 953)	EU_13_A2_12h_vs_1d	0
PITG_04153 (concatenated sequence 953)	EU_13_A2_1d_vs_2d	0
PITG_04153 (concatenated sequence 953)	EU_13_A2_2d_vs_3d	0
PITG_04153 (concatenated sequence 953)	EC1_Zo_vs_12h	0
PITG_04153 (concatenated sequence 953)	EC1_12h_vs_1d	0
PITG_04153 (concatenated sequence 953)	EC1_1d_vs_2d	0
PITG_04153 (concatenated sequence 953)	EC1_2d_vs_3d	0.3
PITG_04153 (concatenated sequence 953)	EU_6_A1_Zo_vs_12h	0
PITG_04153 (concatenated sequence 953)	EU_6_A1_12h_vs_1d	0
PITG_04153 (concatenated sequence 953)	EU_6_A1_1d_vs_2d	0
PITG_04153 (concatenated sequence 953)	EU_6_A1_2d_vs_3d	0
PITG_04153 (concatenated sequence 953)	US23_Zo_vs_12h	-0.2
PITG_04153 (concatenated sequence 953)	US23_12h_vs_1d	0
PITG_04153 (concatenated sequence 953)	US23_1d_vs_2d	0
PITG_04153 (concatenated sequence 953)	US23_2d_vs_3d	0
PITG_04164 (concatenated sequence 951)
PITG_04164 (concatenated sequence 951)	EU_13_A2_My_vs_Zo	-0.3
PITG_04164 (concatenated sequence 951)	EU_13_A2_Zo_vs_12h	0
PITG_04164 (concatenated sequence 951)	EU_13_A2_12h_vs_1d	0
PITG_04164 (concatenated sequence 951)	EU_13_A2_1d_vs_2d	0
PITG_04164 (concatenated sequence 951)	EU_13_A2_2d_vs_3d	0
PITG_04164 (concatenated sequence 951)	EC1_Zo_vs_12h	0
PITG_04164 (concatenated sequence 951)	EC1_12h_vs_1d	0
PITG_04164 (concatenated sequence 951)	EC1_1d_vs_2d	1.1
PITG_04164 (concatenated sequence 951)	EC1_2d_vs_3d	0.1
PITG_04164 (concatenated sequence 951)	EU_6_A1_Zo_vs_12h	0
PITG_04164 (concatenated sequence 951)	EU_6_A1_12h_vs_1d	0
PITG_04164 (concatenated sequence 951)	EU_6_A1_1d_vs_2d	0
PITG_04164 (concatenated sequence 951)	EU_6_A1_2d_vs_3d	0.3
PITG_04164 (concatenated sequence 951)	US23_Zo_vs_12h	0
PITG_04164 (concatenated sequence 951)	US23_12h_vs_1d	0
PITG_04164 (concatenated sequence 951)	US23_1d_vs_2d	0
PITG_04164 (concatenated sequence 951)	US23_2d_vs_3d	0.8
PITG_04165 (concatenated sequence 235)
PITG_04165 (concatenated sequence 235)	EU_13_A2_My_vs_Zo	-0.2
PITG_04165 (concatenated sequence 235)	EU_13_A2_Zo_vs_12h	0
PITG_04165 (concatenated sequence 235)	EU_13_A2_12h_vs_1d	0
PITG_04165 (concatenated sequence 235)	EU_13_A2_1d_vs_2d	0
PITG_04165 (concatenated sequence 235)	EU_13_A2_2d_vs_3d	0
PITG_04165 (concatenated sequence 235)	EC1_Zo_vs_12h	0
PITG_04165 (concatenated sequence 235)	EC1_12h_vs_1d	0
PITG_04165 (concatenated sequence 235)	EC1_1d_vs_2d	1.7
PITG_04165 (concatenated sequence 235)	EC1_2d_vs_3d	0
PITG_04165 (concatenated sequence 235)	EU_6_A1_Zo_vs_12h	0
PITG_04165 (concatenated sequence 235)	EU_6_A1_12h_vs_1d	0
PITG_04165 (concatenated sequence 235)	EU_6_A1_1d_vs_2d	0
PITG_04165 (concatenated sequence 235)	EU_6_A1_2d_vs_3d	0
PITG_04165 (concatenated sequence 235)	US23_Zo_vs_12h	0
PITG_04165 (concatenated sequence 235)	US23_12h_vs_1d	0
PITG_04165 (concatenated sequence 235)	US23_1d_vs_2d	0
PITG_04165 (concatenated sequence 235)	US23_2d_vs_3d	0.6
PITG_04167 (concatenated sequence 233)
PITG_04167 (concatenated sequence 233)	EU_13_A2_My_vs_Zo	-4.3
PITG_04167 (concatenated sequence 233)	EU_13_A2_Zo_vs_12h	0.8
PITG_04167 (concatenated sequence 233)	EU_13_A2_12h_vs_1d	-0.3
PITG_04167 (concatenated sequence 233)	EU_13_A2_1d_vs_2d	0
PITG_04167 (concatenated sequence 233)	EU_13_A2_2d_vs_3d	0
PITG_04167 (concatenated sequence 233)	EC1_Zo_vs_12h	0
PITG_04167 (concatenated sequence 233)	EC1_12h_vs_1d	-0.1
PITG_04167 (concatenated sequence 233)	EC1_1d_vs_2d	11.8
PITG_04167 (concatenated sequence 233)	EC1_2d_vs_3d	7.6
PITG_04167 (concatenated sequence 233)	EU_6_A1_Zo_vs_12h	-0.5
PITG_04167 (concatenated sequence 233)	EU_6_A1_12h_vs_1d	0
PITG_04167 (concatenated sequence 233)	EU_6_A1_1d_vs_2d	0
PITG_04167 (concatenated sequence 233)	EU_6_A1_2d_vs_3d	11.7
PITG_04167 (concatenated sequence 233)	US23_Zo_vs_12h	-0.8
PITG_04167 (concatenated sequence 233)	US23_12h_vs_1d	0
PITG_04167 (concatenated sequence 233)	US23_1d_vs_2d	0
PITG_04167 (concatenated sequence 233)	US23_2d_vs_3d	7.8
PITG_04169 (concatenated sequence 949)
PITG_04169 (concatenated sequence 949)	EU_13_A2_My_vs_Zo	-0.6
PITG_04169 (concatenated sequence 949)	EU_13_A2_Zo_vs_12h	0.6
PITG_04169 (concatenated sequence 949)	EU_13_A2_12h_vs_1d	-0.3
PITG_04169 (concatenated sequence 949)	EU_13_A2_1d_vs_2d	0
PITG_04169 (concatenated sequence 949)	EU_13_A2_2d_vs_3d	0.5
PITG_04169 (concatenated sequence 949)	EC1_Zo_vs_12h	0
PITG_04169 (concatenated sequence 949)	EC1_12h_vs_1d	-0.1
PITG_04169 (concatenated sequence 949)	EC1_1d_vs_2d	30.8
PITG_04169 (concatenated sequence 949)	EC1_2d_vs_3d	0.7
PITG_04169 (concatenated sequence 949)	EU_6_A1_Zo_vs_12h	-0.7
PITG_04169 (concatenated sequence 949)	EU_6_A1_12h_vs_1d	0
PITG_04169 (concatenated sequence 949)	EU_6_A1_1d_vs_2d	0
PITG_04169 (concatenated sequence 949)	EU_6_A1_2d_vs_3d	8
PITG_04169 (concatenated sequence 949)	US23_Zo_vs_12h	-1.7
PITG_04169 (concatenated sequence 949)	US23_12h_vs_1d	0.1
PITG_04169 (concatenated sequence 949)	US23_1d_vs_2d	-0.1
PITG_04169 (concatenated sequence 949)	US23_2d_vs_3d	4.4
PITG_04178 (concatenated sequence 947)
PITG_04178 (concatenated sequence 947)	EU_13_A2_My_vs_Zo	0.4
PITG_04178 (concatenated sequence 947)	EU_13_A2_Zo_vs_12h	0
PITG_04178 (concatenated sequence 947)	EU_13_A2_12h_vs_1d	0
PITG_04178 (concatenated sequence 947)	EU_13_A2_1d_vs_2d	0
PITG_04178 (concatenated sequence 947)	EU_13_A2_2d_vs_3d	0
PITG_04178 (concatenated sequence 947)	EC1_Zo_vs_12h	0
PITG_04178 (concatenated sequence 947)	EC1_12h_vs_1d	0
PITG_04178 (concatenated sequence 947)	EC1_1d_vs_2d	0
PITG_04178 (concatenated sequence 947)	EC1_2d_vs_3d	0
PITG_04178 (concatenated sequence 947)	EU_6_A1_Zo_vs_12h	0
PITG_04178 (concatenated sequence 947)	EU_6_A1_12h_vs_1d	0
PITG_04178 (concatenated sequence 947)	EU_6_A1_1d_vs_2d	0
PITG_04178 (concatenated sequence 947)	EU_6_A1_2d_vs_3d	0
PITG_04178 (concatenated sequence 947)	US23_Zo_vs_12h	0
PITG_04178 (concatenated sequence 947)	US23_12h_vs_1d	0
PITG_04178 (concatenated sequence 947)	US23_1d_vs_2d	0
PITG_04178 (concatenated sequence 947)	US23_2d_vs_3d	0
PITG_04182 (concatenated sequence 231)
PITG_04182 (concatenated sequence 231)	EU_13_A2_My_vs_Zo	0
PITG_04182 (concatenated sequence 231)	EU_13_A2_Zo_vs_12h	0
PITG_04182 (concatenated sequence 231)	EU_13_A2_12h_vs_1d	0
PITG_04182 (concatenated sequence 231)	EU_13_A2_1d_vs_2d	0
PITG_04182 (concatenated sequence 231)	EU_13_A2_2d_vs_3d	0
PITG_04182 (concatenated sequence 231)	EC1_Zo_vs_12h	0.2
PITG_04182 (concatenated sequence 231)	EC1_12h_vs_1d	0
PITG_04182 (concatenated sequence 231)	EC1_1d_vs_2d	1.1
PITG_04182 (concatenated sequence 231)	EC1_2d_vs_3d	-0.2
PITG_04182 (concatenated sequence 231)	EU_6_A1_Zo_vs_12h	0
PITG_04182 (concatenated sequence 231)	EU_6_A1_12h_vs_1d	0
PITG_04182 (concatenated sequence 231)	EU_6_A1_1d_vs_2d	0
PITG_04182 (concatenated sequence 231)	EU_6_A1_2d_vs_3d	1.4
PITG_04182 (concatenated sequence 231)	US23_Zo_vs_12h	0
PITG_04182 (concatenated sequence 231)	US23_12h_vs_1d	0
PITG_04182 (concatenated sequence 231)	US23_1d_vs_2d	0
PITG_04182 (concatenated sequence 231)	US23_2d_vs_3d	0
PITG_04194 (concatenated sequence 229)
PITG_04194 (concatenated sequence 229)	EU_13_A2_My_vs_Zo	1.1
PITG_04194 (concatenated sequence 229)	EU_13_A2_Zo_vs_12h	-0.1
PITG_04194 (concatenated sequence 229)	EU_13_A2_12h_vs_1d	0
PITG_04194 (concatenated sequence 229)	EU_13_A2_1d_vs_2d	0
PITG_04194 (concatenated sequence 229)	EU_13_A2_2d_vs_3d	0.1
PITG_04194 (concatenated sequence 229)	EC1_Zo_vs_12h	0.2
PITG_04194 (concatenated sequence 229)	EC1_12h_vs_1d	-0.4
PITG_04194 (concatenated sequence 229)	EC1_1d_vs_2d	0
PITG_04194 (concatenated sequence 229)	EC1_2d_vs_3d	0
PITG_04194 (concatenated sequence 229)	EU_6_A1_Zo_vs_12h	-0.1
PITG_04194 (concatenated sequence 229)	EU_6_A1_12h_vs_1d	0
PITG_04194 (concatenated sequence 229)	EU_6_A1_1d_vs_2d	0.1
PITG_04194 (concatenated sequence 229)	EU_6_A1_2d_vs_3d	0.1
PITG_04194 (concatenated sequence 229)	US23_Zo_vs_12h	0
PITG_04194 (concatenated sequence 229)	US23_12h_vs_1d	0
PITG_04194 (concatenated sequence 229)	US23_1d_vs_2d	0
PITG_04194 (concatenated sequence 229)	US23_2d_vs_3d	0
PITG_04196 (concatenated sequence 945)
PITG_04196 (concatenated sequence 945)	EU_13_A2_My_vs_Zo	-0.2
PITG_04196 (concatenated sequence 945)	EU_13_A2_Zo_vs_12h	31.2
PITG_04196 (concatenated sequence 945)	EU_13_A2_12h_vs_1d	-0.1
PITG_04196 (concatenated sequence 945)	EU_13_A2_1d_vs_2d	-0.4
PITG_04196 (concatenated sequence 945)	EU_13_A2_2d_vs_3d	-8.4
PITG_04196 (concatenated sequence 945)	EC1_Zo_vs_12h	0.1
PITG_04196 (concatenated sequence 945)	EC1_12h_vs_1d	2.9
PITG_04196 (concatenated sequence 945)	EC1_1d_vs_2d	-141.2
PITG_04196 (concatenated sequence 945)	EC1_2d_vs_3d	-19.9
PITG_04196 (concatenated sequence 945)	EU_6_A1_Zo_vs_12h	40.5
PITG_04196 (concatenated sequence 945)	EU_6_A1_12h_vs_1d	-0.6
PITG_04196 (concatenated sequence 945)	EU_6_A1_1d_vs_2d	-11
PITG_04196 (concatenated sequence 945)	EU_6_A1_2d_vs_3d	-115.5
PITG_04196 (concatenated sequence 945)	US23_Zo_vs_12h	18.3
PITG_04196 (concatenated sequence 945)	US23_12h_vs_1d	-0.7
PITG_04196 (concatenated sequence 945)	US23_1d_vs_2d	-0.8
PITG_04196 (concatenated sequence 945)	US23_2d_vs_3d	-13.8
PITG_04279 (concatenated sequence 227)
PITG_04279 (concatenated sequence 227)	EU_13_A2_My_vs_Zo	1.1
PITG_04279 (concatenated sequence 227)	EU_13_A2_Zo_vs_12h	-0.6
PITG_04279 (concatenated sequence 227)	EU_13_A2_12h_vs_1d	0
PITG_04279 (concatenated sequence 227)	EU_13_A2_1d_vs_2d	0
PITG_04279 (concatenated sequence 227)	EU_13_A2_2d_vs_3d	0
PITG_04279 (concatenated sequence 227)	EC1_Zo_vs_12h	0.3
PITG_04279 (concatenated sequence 227)	EC1_12h_vs_1d	0
PITG_04279 (concatenated sequence 227)	EC1_1d_vs_2d	1.6
PITG_04279 (concatenated sequence 227)	EC1_2d_vs_3d	0.5
PITG_04279 (concatenated sequence 227)	EU_6_A1_Zo_vs_12h	-0.1
PITG_04279 (concatenated sequence 227)	EU_6_A1_12h_vs_1d	0
PITG_04279 (concatenated sequence 227)	EU_6_A1_1d_vs_2d	0
PITG_04279 (concatenated sequence 227)	EU_6_A1_2d_vs_3d	0.3
PITG_04279 (concatenated sequence 227)	US23_Zo_vs_12h	0
PITG_04279 (concatenated sequence 227)	US23_12h_vs_1d	0
PITG_04279 (concatenated sequence 227)	US23_1d_vs_2d	0
PITG_04279 (concatenated sequence 227)	US23_2d_vs_3d	0
PITG_04280 (concatenated sequence 391)
PITG_04280 (concatenated sequence 391)	EU_13_A2_My_vs_Zo	0
PITG_04280 (concatenated sequence 391)	EU_13_A2_Zo_vs_12h	0
PITG_04280 (concatenated sequence 391)	EU_13_A2_12h_vs_1d	0
PITG_04280 (concatenated sequence 391)	EU_13_A2_1d_vs_2d	0
PITG_04280 (concatenated sequence 391)	EU_13_A2_2d_vs_3d	0
PITG_04280 (concatenated sequence 391)	EC1_Zo_vs_12h	0
PITG_04280 (concatenated sequence 391)	EC1_12h_vs_1d	0
PITG_04280 (concatenated sequence 391)	EC1_1d_vs_2d	0
PITG_04280 (concatenated sequence 391)	EC1_2d_vs_3d	0
PITG_04280 (concatenated sequence 391)	EU_6_A1_Zo_vs_12h	0
PITG_04280 (concatenated sequence 391)	EU_6_A1_12h_vs_1d	0
PITG_04280 (concatenated sequence 391)	EU_6_A1_1d_vs_2d	0
PITG_04280 (concatenated sequence 391)	EU_6_A1_2d_vs_3d	0
PITG_04280 (concatenated sequence 391)	US23_Zo_vs_12h	0
PITG_04280 (concatenated sequence 391)	US23_12h_vs_1d	0
PITG_04280 (concatenated sequence 391)	US23_1d_vs_2d	0
PITG_04280 (concatenated sequence 391)	US23_2d_vs_3d	0
PITG_04282 (concatenated sequence 389)
PITG_04282 (concatenated sequence 389)	EU_13_A2_My_vs_Zo	0
PITG_04282 (concatenated sequence 389)	EU_13_A2_Zo_vs_12h	0
PITG_04282 (concatenated sequence 389)	EU_13_A2_12h_vs_1d	0
PITG_04282 (concatenated sequence 389)	EU_13_A2_1d_vs_2d	0
PITG_04282 (concatenated sequence 389)	EU_13_A2_2d_vs_3d	0
PITG_04282 (concatenated sequence 389)	EC1_Zo_vs_12h	0
PITG_04282 (concatenated sequence 389)	EC1_12h_vs_1d	0
PITG_04282 (concatenated sequence 389)	EC1_1d_vs_2d	0
PITG_04282 (concatenated sequence 389)	EC1_2d_vs_3d	0
PITG_04282 (concatenated sequence 389)	EU_6_A1_Zo_vs_12h	0
PITG_04282 (concatenated sequence 389)	EU_6_A1_12h_vs_1d	0
PITG_04282 (concatenated sequence 389)	EU_6_A1_1d_vs_2d	0
PITG_04282 (concatenated sequence 389)	EU_6_A1_2d_vs_3d	0
PITG_04282 (concatenated sequence 389)	US23_Zo_vs_12h	0
PITG_04282 (concatenated sequence 389)	US23_12h_vs_1d	0
PITG_04282 (concatenated sequence 389)	US23_1d_vs_2d	0
PITG_04282 (concatenated sequence 389)	US23_2d_vs_3d	0
PITG_04290 (concatenated sequence 387)
PITG_04290 (concatenated sequence 387)	EU_13_A2_My_vs_Zo	0
PITG_04290 (concatenated sequence 387)	EU_13_A2_Zo_vs_12h	0
PITG_04290 (concatenated sequence 387)	EU_13_A2_12h_vs_1d	0
PITG_04290 (concatenated sequence 387)	EU_13_A2_1d_vs_2d	0
PITG_04290 (concatenated sequence 387)	EU_13_A2_2d_vs_3d	0
PITG_04290 (concatenated sequence 387)	EC1_Zo_vs_12h	0
PITG_04290 (concatenated sequence 387)	EC1_12h_vs_1d	0
PITG_04290 (concatenated sequence 387)	EC1_1d_vs_2d	0
PITG_04290 (concatenated sequence 387)	EC1_2d_vs_3d	0
PITG_04290 (concatenated sequence 387)	EU_6_A1_Zo_vs_12h	0
PITG_04290 (concatenated sequence 387)	EU_6_A1_12h_vs_1d	0
PITG_04290 (concatenated sequence 387)	EU_6_A1_1d_vs_2d	0
PITG_04290 (concatenated sequence 387)	EU_6_A1_2d_vs_3d	0
PITG_04290 (concatenated sequence 387)	US23_Zo_vs_12h	-0.2
PITG_04290 (concatenated sequence 387)	US23_12h_vs_1d	0
PITG_04290 (concatenated sequence 387)	US23_1d_vs_2d	0
PITG_04290 (concatenated sequence 387)	US23_2d_vs_3d	0
PITG_04300 (concatenated sequence 943)
PITG_04300 (concatenated sequence 943)	EU_13_A2_My_vs_Zo	0
PITG_04300 (concatenated sequence 943)	EU_13_A2_Zo_vs_12h	0
PITG_04300 (concatenated sequence 943)	EU_13_A2_12h_vs_1d	0
PITG_04300 (concatenated sequence 943)	EU_13_A2_1d_vs_2d	0
PITG_04300 (concatenated sequence 943)	EU_13_A2_2d_vs_3d	0
PITG_04300 (concatenated sequence 943)	EC1_Zo_vs_12h	0
PITG_04300 (concatenated sequence 943)	EC1_12h_vs_1d	0
PITG_04300 (concatenated sequence 943)	EC1_1d_vs_2d	0
PITG_04300 (concatenated sequence 943)	EC1_2d_vs_3d	0
PITG_04300 (concatenated sequence 943)	EU_6_A1_Zo_vs_12h	0
PITG_04300 (concatenated sequence 943)	EU_6_A1_12h_vs_1d	0
PITG_04300 (concatenated sequence 943)	EU_6_A1_1d_vs_2d	0
PITG_04300 (concatenated sequence 943)	EU_6_A1_2d_vs_3d	0
PITG_04300 (concatenated sequence 943)	US23_Zo_vs_12h	0
PITG_04300 (concatenated sequence 943)	US23_12h_vs_1d	0
PITG_04300 (concatenated sequence 943)	US23_1d_vs_2d	0
PITG_04300 (concatenated sequence 943)	US23_2d_vs_3d	0
PITG_04314 (concatenated sequence 941)
PITG_04314 (concatenated sequence 941)	EU_13_A2_My_vs_Zo	0.9
PITG_04314 (concatenated sequence 941)	EU_13_A2_Zo_vs_12h	1.1
PITG_04314 (concatenated sequence 941)	EU_13_A2_12h_vs_1d	-0.1
PITG_04314 (concatenated sequence 941)	EU_13_A2_1d_vs_2d	5.5
PITG_04314 (concatenated sequence 941)	EU_13_A2_2d_vs_3d	0.8
PITG_04314 (concatenated sequence 941)	EC1_Zo_vs_12h	0.6
PITG_04314 (concatenated sequence 941)	EC1_12h_vs_1d	4
PITG_04314 (concatenated sequence 941)	EC1_1d_vs_2d	0.1
PITG_04314 (concatenated sequence 941)	EC1_2d_vs_3d	-121
PITG_04314 (concatenated sequence 941)	EU_6_A1_Zo_vs_12h	1.9
PITG_04314 (concatenated sequence 941)	EU_6_A1_12h_vs_1d	-0.6
PITG_04314 (concatenated sequence 941)	EU_6_A1_1d_vs_2d	110.6
PITG_04314 (concatenated sequence 941)	EU_6_A1_2d_vs_3d	-1
PITG_04314 (concatenated sequence 941)	US23_Zo_vs_12h	1.4
PITG_04314 (concatenated sequence 941)	US23_12h_vs_1d	-0.4
PITG_04314 (concatenated sequence 941)	US23_1d_vs_2d	4.9
PITG_04314 (concatenated sequence 941)	US23_2d_vs_3d	22.3
PITG_04326 (concatenated sequence 385)
PITG_04326 (concatenated sequence 385)	EU_13_A2_My_vs_Zo	0
PITG_04326 (concatenated sequence 385)	EU_13_A2_Zo_vs_12h	0
PITG_04326 (concatenated sequence 385)	EU_13_A2_12h_vs_1d	0
PITG_04326 (concatenated sequence 385)	EU_13_A2_1d_vs_2d	0
PITG_04326 (concatenated sequence 385)	EU_13_A2_2d_vs_3d	0
PITG_04326 (concatenated sequence 385)	EC1_Zo_vs_12h	0
PITG_04326 (concatenated sequence 385)	EC1_12h_vs_1d	0
PITG_04326 (concatenated sequence 385)	EC1_1d_vs_2d	0
PITG_04326 (concatenated sequence 385)	EC1_2d_vs_3d	0
PITG_04326 (concatenated sequence 385)	EU_6_A1_Zo_vs_12h	0
PITG_04326 (concatenated sequence 385)	EU_6_A1_12h_vs_1d	0
PITG_04326 (concatenated sequence 385)	EU_6_A1_1d_vs_2d	0
PITG_04326 (concatenated sequence 385)	EU_6_A1_2d_vs_3d	0.3
PITG_04326 (concatenated sequence 385)	US23_Zo_vs_12h	0
PITG_04326 (concatenated sequence 385)	US23_12h_vs_1d	0
PITG_04326 (concatenated sequence 385)	US23_1d_vs_2d	0
PITG_04326 (concatenated sequence 385)	US23_2d_vs_3d	0
PITG_04329 (concatenated sequence 383)
PITG_04329 (concatenated sequence 383)	EU_13_A2_My_vs_Zo	0
PITG_04329 (concatenated sequence 383)	EU_13_A2_Zo_vs_12h	0
PITG_04329 (concatenated sequence 383)	EU_13_A2_12h_vs_1d	0
PITG_04329 (concatenated sequence 383)	EU_13_A2_1d_vs_2d	0
PITG_04329 (concatenated sequence 383)	EU_13_A2_2d_vs_3d	0
PITG_04329 (concatenated sequence 383)	EC1_Zo_vs_12h	0
PITG_04329 (concatenated sequence 383)	EC1_12h_vs_1d	0
PITG_04329 (concatenated sequence 383)	EC1_1d_vs_2d	0
PITG_04329 (concatenated sequence 383)	EC1_2d_vs_3d	0
PITG_04329 (concatenated sequence 383)	EU_6_A1_Zo_vs_12h	0
PITG_04329 (concatenated sequence 383)	EU_6_A1_12h_vs_1d	0
PITG_04329 (concatenated sequence 383)	EU_6_A1_1d_vs_2d	0
PITG_04329 (concatenated sequence 383)	EU_6_A1_2d_vs_3d	0
PITG_04329 (concatenated sequence 383)	US23_Zo_vs_12h	0
PITG_04329 (concatenated sequence 383)	US23_12h_vs_1d	0
PITG_04329 (concatenated sequence 383)	US23_1d_vs_2d	0
PITG_04329 (concatenated sequence 383)	US23_2d_vs_3d	0
PITG_04339 (concatenated sequence 939)
PITG_04339 (concatenated sequence 939)	EU_13_A2_My_vs_Zo	17.9
PITG_04339 (concatenated sequence 939)	EU_13_A2_Zo_vs_12h	-25.2
PITG_04339 (concatenated sequence 939)	EU_13_A2_12h_vs_1d	0.8
PITG_04339 (concatenated sequence 939)	EU_13_A2_1d_vs_2d	-0.7
PITG_04339 (concatenated sequence 939)	EU_13_A2_2d_vs_3d	0.1
PITG_04339 (concatenated sequence 939)	EC1_Zo_vs_12h	-6.3
PITG_04339 (concatenated sequence 939)	EC1_12h_vs_1d	0.3
PITG_04339 (concatenated sequence 939)	EC1_1d_vs_2d	-7.1
PITG_04339 (concatenated sequence 939)	EC1_2d_vs_3d	-0.7
PITG_04339 (concatenated sequence 939)	EU_6_A1_Zo_vs_12h	-17.5
PITG_04339 (concatenated sequence 939)	EU_6_A1_12h_vs_1d	-0.5
PITG_04339 (concatenated sequence 939)	EU_6_A1_1d_vs_2d	5.9
PITG_04339 (concatenated sequence 939)	EU_6_A1_2d_vs_3d	-4.4
PITG_04339 (concatenated sequence 939)	US23_Zo_vs_12h	-4.6
PITG_04339 (concatenated sequence 939)	US23_12h_vs_1d	0.1
PITG_04339 (concatenated sequence 939)	US23_1d_vs_2d	-0.1
PITG_04339 (concatenated sequence 939)	US23_2d_vs_3d	-0.4
PITG_04350 (concatenated sequence 937)
PITG_04350 (concatenated sequence 937)	EU_13_A2_My_vs_Zo	0
PITG_04350 (concatenated sequence 937)	EU_13_A2_Zo_vs_12h	0
PITG_04350 (concatenated sequence 937)	EU_13_A2_12h_vs_1d	0
PITG_04350 (concatenated sequence 937)	EU_13_A2_1d_vs_2d	0
PITG_04350 (concatenated sequence 937)	EU_13_A2_2d_vs_3d	0
PITG_04350 (concatenated sequence 937)	EC1_Zo_vs_12h	0
PITG_04350 (concatenated sequence 937)	EC1_12h_vs_1d	0
PITG_04350 (concatenated sequence 937)	EC1_1d_vs_2d	0
PITG_04350 (concatenated sequence 937)	EC1_2d_vs_3d	0
PITG_04350 (concatenated sequence 937)	EU_6_A1_Zo_vs_12h	0
PITG_04350 (concatenated sequence 937)	EU_6_A1_12h_vs_1d	0
PITG_04350 (concatenated sequence 937)	EU_6_A1_1d_vs_2d	0
PITG_04350 (concatenated sequence 937)	EU_6_A1_2d_vs_3d	0
PITG_04350 (concatenated sequence 937)	US23_Zo_vs_12h	0
PITG_04350 (concatenated sequence 937)	US23_12h_vs_1d	0
PITG_04350 (concatenated sequence 937)	US23_1d_vs_2d	0
PITG_04350 (concatenated sequence 937)	US23_2d_vs_3d	0
PITG_04351 (concatenated sequence 381)
PITG_04351 (concatenated sequence 381)	EU_13_A2_My_vs_Zo	0
PITG_04351 (concatenated sequence 381)	EU_13_A2_Zo_vs_12h	0
PITG_04351 (concatenated sequence 381)	EU_13_A2_12h_vs_1d	0
PITG_04351 (concatenated sequence 381)	EU_13_A2_1d_vs_2d	0
PITG_04351 (concatenated sequence 381)	EU_13_A2_2d_vs_3d	0
PITG_04351 (concatenated sequence 381)	EC1_Zo_vs_12h	0
PITG_04351 (concatenated sequence 381)	EC1_12h_vs_1d	0
PITG_04351 (concatenated sequence 381)	EC1_1d_vs_2d	0
PITG_04351 (concatenated sequence 381)	EC1_2d_vs_3d	0
PITG_04351 (concatenated sequence 381)	EU_6_A1_Zo_vs_12h	0
PITG_04351 (concatenated sequence 381)	EU_6_A1_12h_vs_1d	0
PITG_04351 (concatenated sequence 381)	EU_6_A1_1d_vs_2d	0
PITG_04351 (concatenated sequence 381)	EU_6_A1_2d_vs_3d	0
PITG_04351 (concatenated sequence 381)	US23_Zo_vs_12h	0
PITG_04351 (concatenated sequence 381)	US23_12h_vs_1d	0
PITG_04351 (concatenated sequence 381)	US23_1d_vs_2d	0
PITG_04351 (concatenated sequence 381)	US23_2d_vs_3d	0.3
PITG_04353 (concatenated sequence 935)
PITG_04353 (concatenated sequence 935)	EU_13_A2_My_vs_Zo	0
PITG_04353 (concatenated sequence 935)	EU_13_A2_Zo_vs_12h	0
PITG_04353 (concatenated sequence 935)	EU_13_A2_12h_vs_1d	0
PITG_04353 (concatenated sequence 935)	EU_13_A2_1d_vs_2d	0
PITG_04353 (concatenated sequence 935)	EU_13_A2_2d_vs_3d	0
PITG_04353 (concatenated sequence 935)	EC1_Zo_vs_12h	0
PITG_04353 (concatenated sequence 935)	EC1_12h_vs_1d	0
PITG_04353 (concatenated sequence 935)	EC1_1d_vs_2d	0
PITG_04353 (concatenated sequence 935)	EC1_2d_vs_3d	0
PITG_04353 (concatenated sequence 935)	EU_6_A1_Zo_vs_12h	0
PITG_04353 (concatenated sequence 935)	EU_6_A1_12h_vs_1d	0
PITG_04353 (concatenated sequence 935)	EU_6_A1_1d_vs_2d	0
PITG_04353 (concatenated sequence 935)	EU_6_A1_2d_vs_3d	0
PITG_04353 (concatenated sequence 935)	US23_Zo_vs_12h	0
PITG_04353 (concatenated sequence 935)	US23_12h_vs_1d	0
PITG_04353 (concatenated sequence 935)	US23_1d_vs_2d	0
PITG_04353 (concatenated sequence 935)	US23_2d_vs_3d	0
PITG_04354 (concatenated sequence 933)
PITG_04354 (concatenated sequence 933)	EU_13_A2_My_vs_Zo	0
PITG_04354 (concatenated sequence 933)	EU_13_A2_Zo_vs_12h	0
PITG_04354 (concatenated sequence 933)	EU_13_A2_12h_vs_1d	0
PITG_04354 (concatenated sequence 933)	EU_13_A2_1d_vs_2d	0
PITG_04354 (concatenated sequence 933)	EU_13_A2_2d_vs_3d	0
PITG_04354 (concatenated sequence 933)	EC1_Zo_vs_12h	0
PITG_04354 (concatenated sequence 933)	EC1_12h_vs_1d	0
PITG_04354 (concatenated sequence 933)	EC1_1d_vs_2d	0
PITG_04354 (concatenated sequence 933)	EC1_2d_vs_3d	0
PITG_04354 (concatenated sequence 933)	EU_6_A1_Zo_vs_12h	0
PITG_04354 (concatenated sequence 933)	EU_6_A1_12h_vs_1d	0
PITG_04354 (concatenated sequence 933)	EU_6_A1_1d_vs_2d	0
PITG_04354 (concatenated sequence 933)	EU_6_A1_2d_vs_3d	0
PITG_04354 (concatenated sequence 933)	US23_Zo_vs_12h	-0.1
PITG_04354 (concatenated sequence 933)	US23_12h_vs_1d	0
PITG_04354 (concatenated sequence 933)	US23_1d_vs_2d	0
PITG_04354 (concatenated sequence 933)	US23_2d_vs_3d	0
PITG_04355 (concatenated sequence 379)
PITG_04355 (concatenated sequence 379)	EU_13_A2_My_vs_Zo	0
PITG_04355 (concatenated sequence 379)	EU_13_A2_Zo_vs_12h	0
PITG_04355 (concatenated sequence 379)	EU_13_A2_12h_vs_1d	0
PITG_04355 (concatenated sequence 379)	EU_13_A2_1d_vs_2d	0
PITG_04355 (concatenated sequence 379)	EU_13_A2_2d_vs_3d	0
PITG_04355 (concatenated sequence 379)	EC1_Zo_vs_12h	0
PITG_04355 (concatenated sequence 379)	EC1_12h_vs_1d	0
PITG_04355 (concatenated sequence 379)	EC1_1d_vs_2d	0
PITG_04355 (concatenated sequence 379)	EC1_2d_vs_3d	0
PITG_04355 (concatenated sequence 379)	EU_6_A1_Zo_vs_12h	0
PITG_04355 (concatenated sequence 379)	EU_6_A1_12h_vs_1d	0
PITG_04355 (concatenated sequence 379)	EU_6_A1_1d_vs_2d	0
PITG_04355 (concatenated sequence 379)	EU_6_A1_2d_vs_3d	0
PITG_04355 (concatenated sequence 379)	US23_Zo_vs_12h	0.1
PITG_04355 (concatenated sequence 379)	US23_12h_vs_1d	0
PITG_04355 (concatenated sequence 379)	US23_1d_vs_2d	0
PITG_04355 (concatenated sequence 379)	US23_2d_vs_3d	0
PITG_04373 (concatenated sequence 225)
PITG_04373 (concatenated sequence 225)	EU_13_A2_My_vs_Zo	11.7
PITG_04373 (concatenated sequence 225)	EU_13_A2_Zo_vs_12h	-5.3
PITG_04373 (concatenated sequence 225)	EU_13_A2_12h_vs_1d	-0.2
PITG_04373 (concatenated sequence 225)	EU_13_A2_1d_vs_2d	-0.1
PITG_04373 (concatenated sequence 225)	EU_13_A2_2d_vs_3d	0.2
PITG_04373 (concatenated sequence 225)	EC1_Zo_vs_12h	-2.3
PITG_04373 (concatenated sequence 225)	EC1_12h_vs_1d	-0.4
PITG_04373 (concatenated sequence 225)	EC1_1d_vs_2d	38.5
PITG_04373 (concatenated sequence 225)	EC1_2d_vs_3d	-0.5
PITG_04373 (concatenated sequence 225)	EU_6_A1_Zo_vs_12h	-12.1
PITG_04373 (concatenated sequence 225)	EU_6_A1_12h_vs_1d	-0.8
PITG_04373 (concatenated sequence 225)	EU_6_A1_1d_vs_2d	4.6
PITG_04373 (concatenated sequence 225)	EU_6_A1_2d_vs_3d	4.6
PITG_04373 (concatenated sequence 225)	US23_Zo_vs_12h	-4.8
PITG_04373 (concatenated sequence 225)	US23_12h_vs_1d	-0.4
PITG_04373 (concatenated sequence 225)	US23_1d_vs_2d	0
PITG_04373 (concatenated sequence 225)	US23_2d_vs_3d	5.8
PITG_04388 (concatenated sequence 931)
PITG_04388 (concatenated sequence 931)	EU_13_A2_My_vs_Zo	0.2
PITG_04388 (concatenated sequence 931)	EU_13_A2_Zo_vs_12h	19.3
PITG_04388 (concatenated sequence 931)	EU_13_A2_12h_vs_1d	-3.7
PITG_04388 (concatenated sequence 931)	EU_13_A2_1d_vs_2d	-1.4
PITG_04388 (concatenated sequence 931)	EU_13_A2_2d_vs_3d	0.3
PITG_04388 (concatenated sequence 931)	EC1_Zo_vs_12h	0.8
PITG_04388 (concatenated sequence 931)	EC1_12h_vs_1d	0
PITG_04388 (concatenated sequence 931)	EC1_1d_vs_2d	-30
PITG_04388 (concatenated sequence 931)	EC1_2d_vs_3d	-4.5
PITG_04388 (concatenated sequence 931)	EU_6_A1_Zo_vs_12h	22.3
PITG_04388 (concatenated sequence 931)	EU_6_A1_12h_vs_1d	-10.6
PITG_04388 (concatenated sequence 931)	EU_6_A1_1d_vs_2d	-0.6
PITG_04388 (concatenated sequence 931)	EU_6_A1_2d_vs_3d	-15.8
PITG_04388 (concatenated sequence 931)	US23_Zo_vs_12h	5.6
PITG_04388 (concatenated sequence 931)	US23_12h_vs_1d	0.2
PITG_04388 (concatenated sequence 931)	US23_1d_vs_2d	-5.1
PITG_04388 (concatenated sequence 931)	US23_2d_vs_3d	2.9
PITG_05014 (concatenated sequence 223)
PITG_05014 (concatenated sequence 223)	EU_13_A2_My_vs_Zo	223.5
PITG_05014 (concatenated sequence 223)	EU_13_A2_Zo_vs_12h	-53.2
PITG_05014 (concatenated sequence 223)	EU_13_A2_12h_vs_1d	-0.6
PITG_05014 (concatenated sequence 223)	EU_13_A2_1d_vs_2d	-1.5
PITG_05014 (concatenated sequence 223)	EU_13_A2_2d_vs_3d	0.3
PITG_05014 (concatenated sequence 223)	EC1_Zo_vs_12h	-1.6
PITG_05014 (concatenated sequence 223)	EC1_12h_vs_1d	-0.6
PITG_05014 (concatenated sequence 223)	EC1_1d_vs_2d	78
PITG_05014 (concatenated sequence 223)	EC1_2d_vs_3d	-40.3
PITG_05014 (concatenated sequence 223)	EU_6_A1_Zo_vs_12h	-21.9
PITG_05014 (concatenated sequence 223)	EU_6_A1_12h_vs_1d	-3.4
PITG_05014 (concatenated sequence 223)	EU_6_A1_1d_vs_2d	-5.7
PITG_05014 (concatenated sequence 223)	EU_6_A1_2d_vs_3d	6.2
PITG_05014 (concatenated sequence 223)	US23_Zo_vs_12h	-33.4
PITG_05014 (concatenated sequence 223)	US23_12h_vs_1d	6.2
PITG_05014 (concatenated sequence 223)	US23_1d_vs_2d	-34
PITG_05014 (concatenated sequence 223)	US23_2d_vs_3d	0.3
PITG_05072 (concatenated sequence 221)
PITG_05072 (concatenated sequence 221)	EU_13_A2_My_vs_Zo	2.4
PITG_05072 (concatenated sequence 221)	EU_13_A2_Zo_vs_12h	-4.8
PITG_05072 (concatenated sequence 221)	EU_13_A2_12h_vs_1d	0
PITG_05072 (concatenated sequence 221)	EU_13_A2_1d_vs_2d	0
PITG_05072 (concatenated sequence 221)	EU_13_A2_2d_vs_3d	0.4
PITG_05072 (concatenated sequence 221)	EC1_Zo_vs_12h	-1.9
PITG_05072 (concatenated sequence 221)	EC1_12h_vs_1d	-0.4
PITG_05072 (concatenated sequence 221)	EC1_1d_vs_2d	3.2
PITG_05072 (concatenated sequence 221)	EC1_2d_vs_3d	2.8
PITG_05072 (concatenated sequence 221)	EU_6_A1_Zo_vs_12h	-6.5
PITG_05072 (concatenated sequence 221)	EU_6_A1_12h_vs_1d	0
PITG_05072 (concatenated sequence 221)	EU_6_A1_1d_vs_2d	0.5
PITG_05072 (concatenated sequence 221)	EU_6_A1_2d_vs_3d	6
PITG_05072 (concatenated sequence 221)	US23_Zo_vs_12h	-4.9
PITG_05072 (concatenated sequence 221)	US23_12h_vs_1d	0.1
PITG_05072 (concatenated sequence 221)	US23_1d_vs_2d	-1.2
PITG_05072 (concatenated sequence 221)	US23_2d_vs_3d	0.9
PITG_05074 (concatenated sequence 219)
PITG_05074 (concatenated sequence 219)	EU_13_A2_My_vs_Zo	0.5
PITG_05074 (concatenated sequence 219)	EU_13_A2_Zo_vs_12h	-2.4
PITG_05074 (concatenated sequence 219)	EU_13_A2_12h_vs_1d	0
PITG_05074 (concatenated sequence 219)	EU_13_A2_1d_vs_2d	0
PITG_05074 (concatenated sequence 219)	EU_13_A2_2d_vs_3d	0.6
PITG_05074 (concatenated sequence 219)	EC1_Zo_vs_12h	-0.7
PITG_05074 (concatenated sequence 219)	EC1_12h_vs_1d	0
PITG_05074 (concatenated sequence 219)	EC1_1d_vs_2d	-1.6
PITG_05074 (concatenated sequence 219)	EC1_2d_vs_3d	0.4
PITG_05074 (concatenated sequence 219)	EU_6_A1_Zo_vs_12h	-0.4
PITG_05074 (concatenated sequence 219)	EU_6_A1_12h_vs_1d	0
PITG_05074 (concatenated sequence 219)	EU_6_A1_1d_vs_2d	1
PITG_05074 (concatenated sequence 219)	EU_6_A1_2d_vs_3d	0.4
PITG_05074 (concatenated sequence 219)	US23_Zo_vs_12h	-0.7
PITG_05074 (concatenated sequence 219)	US23_12h_vs_1d	0
PITG_05074 (concatenated sequence 219)	US23_1d_vs_2d	0
PITG_05074 (concatenated sequence 219)	US23_2d_vs_3d	0.5
PITG_05118 (concatenated sequence 217)
PITG_05118 (concatenated sequence 217)	EU_13_A2_My_vs_Zo	-1.5
PITG_05118 (concatenated sequence 217)	EU_13_A2_Zo_vs_12h	0
PITG_05118 (concatenated sequence 217)	EU_13_A2_12h_vs_1d	0
PITG_05118 (concatenated sequence 217)	EU_13_A2_1d_vs_2d	0
PITG_05118 (concatenated sequence 217)	EU_13_A2_2d_vs_3d	0
PITG_05118 (concatenated sequence 217)	EC1_Zo_vs_12h	0.3
PITG_05118 (concatenated sequence 217)	EC1_12h_vs_1d	-0.2
PITG_05118 (concatenated sequence 217)	EC1_1d_vs_2d	-2.5
PITG_05118 (concatenated sequence 217)	EC1_2d_vs_3d	1
PITG_05118 (concatenated sequence 217)	EU_6_A1_Zo_vs_12h	-0.2
PITG_05118 (concatenated sequence 217)	EU_6_A1_12h_vs_1d	0
PITG_05118 (concatenated sequence 217)	EU_6_A1_1d_vs_2d	0
PITG_05118 (concatenated sequence 217)	EU_6_A1_2d_vs_3d	3.7
PITG_05118 (concatenated sequence 217)	US23_Zo_vs_12h	0
PITG_05118 (concatenated sequence 217)	US23_12h_vs_1d	0
PITG_05118 (concatenated sequence 217)	US23_1d_vs_2d	0
PITG_05118 (concatenated sequence 217)	US23_2d_vs_3d	0.3
PITG_05121 (concatenated sequence 377)
PITG_05121 (concatenated sequence 377)	EU_13_A2_My_vs_Zo	0
PITG_05121 (concatenated sequence 377)	EU_13_A2_Zo_vs_12h	0
PITG_05121 (concatenated sequence 377)	EU_13_A2_12h_vs_1d	0
PITG_05121 (concatenated sequence 377)	EU_13_A2_1d_vs_2d	0
PITG_05121 (concatenated sequence 377)	EU_13_A2_2d_vs_3d	0
PITG_05121 (concatenated sequence 377)	EC1_Zo_vs_12h	0
PITG_05121 (concatenated sequence 377)	EC1_12h_vs_1d	0
PITG_05121 (concatenated sequence 377)	EC1_1d_vs_2d	0
PITG_05121 (concatenated sequence 377)	EC1_2d_vs_3d	0
PITG_05121 (concatenated sequence 377)	EU_6_A1_Zo_vs_12h	0
PITG_05121 (concatenated sequence 377)	EU_6_A1_12h_vs_1d	0
PITG_05121 (concatenated sequence 377)	EU_6_A1_1d_vs_2d	0
PITG_05121 (concatenated sequence 377)	EU_6_A1_2d_vs_3d	0
PITG_05121 (concatenated sequence 377)	US23_Zo_vs_12h	0
PITG_05121 (concatenated sequence 377)	US23_12h_vs_1d	0
PITG_05121 (concatenated sequence 377)	US23_1d_vs_2d	0
PITG_05121 (concatenated sequence 377)	US23_2d_vs_3d	0
PITG_05146 (concatenated sequence 929)
PITG_05146 (concatenated sequence 929)	EU_13_A2_My_vs_Zo	0
PITG_05146 (concatenated sequence 929)	EU_13_A2_Zo_vs_12h	0
PITG_05146 (concatenated sequence 929)	EU_13_A2_12h_vs_1d	0
PITG_05146 (concatenated sequence 929)	EU_13_A2_1d_vs_2d	0
PITG_05146 (concatenated sequence 929)	EU_13_A2_2d_vs_3d	0
PITG_05146 (concatenated sequence 929)	EC1_Zo_vs_12h	0
PITG_05146 (concatenated sequence 929)	EC1_12h_vs_1d	0
PITG_05146 (concatenated sequence 929)	EC1_1d_vs_2d	0
PITG_05146 (concatenated sequence 929)	EC1_2d_vs_3d	0
PITG_05146 (concatenated sequence 929)	EU_6_A1_Zo_vs_12h	0
PITG_05146 (concatenated sequence 929)	EU_6_A1_12h_vs_1d	0
PITG_05146 (concatenated sequence 929)	EU_6_A1_1d_vs_2d	0
PITG_05146 (concatenated sequence 929)	EU_6_A1_2d_vs_3d	0
PITG_05146 (concatenated sequence 929)	US23_Zo_vs_12h	0
PITG_05146 (concatenated sequence 929)	US23_12h_vs_1d	0
PITG_05146 (concatenated sequence 929)	US23_1d_vs_2d	0
PITG_05146 (concatenated sequence 929)	US23_2d_vs_3d	0
PITG_05498 (concatenated sequence 3)
PITG_05498 (concatenated sequence 3)	EU_13_A2_My_vs_Zo	-172.8
PITG_05498 (concatenated sequence 3)	EU_13_A2_Zo_vs_12h	-61.8
PITG_05498 (concatenated sequence 3)	EU_13_A2_12h_vs_1d	0.7
PITG_05498 (concatenated sequence 3)	EU_13_A2_1d_vs_2d	-73.7
PITG_05498 (concatenated sequence 3)	EU_13_A2_2d_vs_3d	39.2
PITG_05498 (concatenated sequence 3)	EC1_Zo_vs_12h	-22.3
PITG_05498 (concatenated sequence 3)	EC1_12h_vs_1d	-0.1
PITG_05498 (concatenated sequence 3)	EC1_1d_vs_2d	1000
PITG_05498 (concatenated sequence 3)	EC1_2d_vs_3d	34.7
PITG_05498 (concatenated sequence 3)	EU_6_A1_Zo_vs_12h	4
PITG_05498 (concatenated sequence 3)	EU_6_A1_12h_vs_1d	-38.3
PITG_05498 (concatenated sequence 3)	EU_6_A1_1d_vs_2d	48.2
PITG_05498 (concatenated sequence 3)	EU_6_A1_2d_vs_3d	1000
PITG_05498 (concatenated sequence 3)	US23_Zo_vs_12h	-19.4
PITG_05498 (concatenated sequence 3)	US23_12h_vs_1d	1
PITG_05498 (concatenated sequence 3)	US23_1d_vs_2d	-27.2
PITG_05498 (concatenated sequence 3)	US23_2d_vs_3d	107.4
PITG_05750 (concatenated sequence 927)
PITG_05750 (concatenated sequence 927)	EU_13_A2_My_vs_Zo	4.5
PITG_05750 (concatenated sequence 927)	EU_13_A2_Zo_vs_12h	3.4
PITG_05750 (concatenated sequence 927)	EU_13_A2_12h_vs_1d	0.1
PITG_05750 (concatenated sequence 927)	EU_13_A2_1d_vs_2d	-5.4
PITG_05750 (concatenated sequence 927)	EU_13_A2_2d_vs_3d	-1.5
PITG_05750 (concatenated sequence 927)	EC1_Zo_vs_12h	0.1
PITG_05750 (concatenated sequence 927)	EC1_12h_vs_1d	0.9
PITG_05750 (concatenated sequence 927)	EC1_1d_vs_2d	-50.3
PITG_05750 (concatenated sequence 927)	EC1_2d_vs_3d	-8.2
PITG_05750 (concatenated sequence 927)	EU_6_A1_Zo_vs_12h	10.6
PITG_05750 (concatenated sequence 927)	EU_6_A1_12h_vs_1d	-10.1
PITG_05750 (concatenated sequence 927)	EU_6_A1_1d_vs_2d	-0.1
PITG_05750 (concatenated sequence 927)	EU_6_A1_2d_vs_3d	-0.5
PITG_05750 (concatenated sequence 927)	US23_Zo_vs_12h	11.5
PITG_05750 (concatenated sequence 927)	US23_12h_vs_1d	-0.1
PITG_05750 (concatenated sequence 927)	US23_1d_vs_2d	-2.2
PITG_05750 (concatenated sequence 927)	US23_2d_vs_3d	0.4
PITG_05751 (concatenated sequence 925)
PITG_05751 (concatenated sequence 925)	EU_13_A2_My_vs_Zo	-0.9
PITG_05751 (concatenated sequence 925)	EU_13_A2_Zo_vs_12h	-0.2
PITG_05751 (concatenated sequence 925)	EU_13_A2_12h_vs_1d	0
PITG_05751 (concatenated sequence 925)	EU_13_A2_1d_vs_2d	0
PITG_05751 (concatenated sequence 925)	EU_13_A2_2d_vs_3d	0.2
PITG_05751 (concatenated sequence 925)	EC1_Zo_vs_12h	-0.2
PITG_05751 (concatenated sequence 925)	EC1_12h_vs_1d	-0.4
PITG_05751 (concatenated sequence 925)	EC1_1d_vs_2d	-1.3
PITG_05751 (concatenated sequence 925)	EC1_2d_vs_3d	0.7
PITG_05751 (concatenated sequence 925)	EU_6_A1_Zo_vs_12h	-0.9
PITG_05751 (concatenated sequence 925)	EU_6_A1_12h_vs_1d	0
PITG_05751 (concatenated sequence 925)	EU_6_A1_1d_vs_2d	0
PITG_05751 (concatenated sequence 925)	EU_6_A1_2d_vs_3d	0.3
PITG_05751 (concatenated sequence 925)	US23_Zo_vs_12h	0.1
PITG_05751 (concatenated sequence 925)	US23_12h_vs_1d	0
PITG_05751 (concatenated sequence 925)	US23_1d_vs_2d	0
PITG_05751 (concatenated sequence 925)	US23_2d_vs_3d	0
PITG_05771 (concatenated sequence 215)
PITG_05771 (concatenated sequence 215)	EU_13_A2_My_vs_Zo	7.8
PITG_05771 (concatenated sequence 215)	EU_13_A2_Zo_vs_12h	-2.7
PITG_05771 (concatenated sequence 215)	EU_13_A2_12h_vs_1d	0
PITG_05771 (concatenated sequence 215)	EU_13_A2_1d_vs_2d	0
PITG_05771 (concatenated sequence 215)	EU_13_A2_2d_vs_3d	0
PITG_05771 (concatenated sequence 215)	EC1_Zo_vs_12h	0
PITG_05771 (concatenated sequence 215)	EC1_12h_vs_1d	0
PITG_05771 (concatenated sequence 215)	EC1_1d_vs_2d	0
PITG_05771 (concatenated sequence 215)	EC1_2d_vs_3d	7.8
PITG_05771 (concatenated sequence 215)	EU_6_A1_Zo_vs_12h	-1.6
PITG_05771 (concatenated sequence 215)	EU_6_A1_12h_vs_1d	0
PITG_05771 (concatenated sequence 215)	EU_6_A1_1d_vs_2d	0
PITG_05771 (concatenated sequence 215)	EU_6_A1_2d_vs_3d	0.3
PITG_05771 (concatenated sequence 215)	US23_Zo_vs_12h	0
PITG_05771 (concatenated sequence 215)	US23_12h_vs_1d	0
PITG_05771 (concatenated sequence 215)	US23_1d_vs_2d	0
PITG_05771 (concatenated sequence 215)	US23_2d_vs_3d	0
PITG_05841 (concatenated sequence 213)
PITG_05841 (concatenated sequence 213)	EU_13_A2_My_vs_Zo	1.2
PITG_05841 (concatenated sequence 213)	EU_13_A2_Zo_vs_12h	-0.2
PITG_05841 (concatenated sequence 213)	EU_13_A2_12h_vs_1d	0
PITG_05841 (concatenated sequence 213)	EU_13_A2_1d_vs_2d	0
PITG_05841 (concatenated sequence 213)	EU_13_A2_2d_vs_3d	0
PITG_05841 (concatenated sequence 213)	EC1_Zo_vs_12h	-0.2
PITG_05841 (concatenated sequence 213)	EC1_12h_vs_1d	0
PITG_05841 (concatenated sequence 213)	EC1_1d_vs_2d	0
PITG_05841 (concatenated sequence 213)	EC1_2d_vs_3d	0
PITG_05841 (concatenated sequence 213)	EU_6_A1_Zo_vs_12h	0
PITG_05841 (concatenated sequence 213)	EU_6_A1_12h_vs_1d	0
PITG_05841 (concatenated sequence 213)	EU_6_A1_1d_vs_2d	0
PITG_05841 (concatenated sequence 213)	EU_6_A1_2d_vs_3d	0
PITG_05841 (concatenated sequence 213)	US23_Zo_vs_12h	0
PITG_05841 (concatenated sequence 213)	US23_12h_vs_1d	0
PITG_05841 (concatenated sequence 213)	US23_1d_vs_2d	0
PITG_05841 (concatenated sequence 213)	US23_2d_vs_3d	0
PITG_05846 (concatenated sequence 923)
PITG_05846 (concatenated sequence 923)	EU_13_A2_My_vs_Zo	-3.7
PITG_05846 (concatenated sequence 923)	EU_13_A2_Zo_vs_12h	-8.1
PITG_05846 (concatenated sequence 923)	EU_13_A2_12h_vs_1d	0.5
PITG_05846 (concatenated sequence 923)	EU_13_A2_1d_vs_2d	3.8
PITG_05846 (concatenated sequence 923)	EU_13_A2_2d_vs_3d	-0.6
PITG_05846 (concatenated sequence 923)	EC1_Zo_vs_12h	-0.3
PITG_05846 (concatenated sequence 923)	EC1_12h_vs_1d	0.3
PITG_05846 (concatenated sequence 923)	EC1_1d_vs_2d	-70.2
PITG_05846 (concatenated sequence 923)	EC1_2d_vs_3d	-18.5
PITG_05846 (concatenated sequence 923)	EU_6_A1_Zo_vs_12h	0.8
PITG_05846 (concatenated sequence 923)	EU_6_A1_12h_vs_1d	1
PITG_05846 (concatenated sequence 923)	EU_6_A1_1d_vs_2d	-6.2
PITG_05846 (concatenated sequence 923)	EU_6_A1_2d_vs_3d	-59.2
PITG_05846 (concatenated sequence 923)	US23_Zo_vs_12h	-0.6
PITG_05846 (concatenated sequence 923)	US23_12h_vs_1d	0.1
PITG_05846 (concatenated sequence 923)	US23_1d_vs_2d	3.3
PITG_05846 (concatenated sequence 923)	US23_2d_vs_3d	-0.7
PITG_05910 (concatenated sequence 211)
PITG_05910 (concatenated sequence 211)	EU_13_A2_My_vs_Zo	-47.1
PITG_05910 (concatenated sequence 211)	EU_13_A2_Zo_vs_12h	-0.2
PITG_05910 (concatenated sequence 211)	EU_13_A2_12h_vs_1d	-0.1
PITG_05910 (concatenated sequence 211)	EU_13_A2_1d_vs_2d	2.7
PITG_05910 (concatenated sequence 211)	EU_13_A2_2d_vs_3d	-0.9
PITG_05910 (concatenated sequence 211)	EC1_Zo_vs_12h	-0.2
PITG_05910 (concatenated sequence 211)	EC1_12h_vs_1d	0
PITG_05910 (concatenated sequence 211)	EC1_1d_vs_2d	-0.7
PITG_05910 (concatenated sequence 211)	EC1_2d_vs_3d	-8.8
PITG_05910 (concatenated sequence 211)	EU_6_A1_Zo_vs_12h	0.2
PITG_05910 (concatenated sequence 211)	EU_6_A1_12h_vs_1d	1.5
PITG_05910 (concatenated sequence 211)	EU_6_A1_1d_vs_2d	-2.7
PITG_05910 (concatenated sequence 211)	EU_6_A1_2d_vs_3d	-2.8
PITG_05910 (concatenated sequence 211)	US23_Zo_vs_12h	-0.3
PITG_05910 (concatenated sequence 211)	US23_12h_vs_1d	0.2
PITG_05910 (concatenated sequence 211)	US23_1d_vs_2d	4.3
PITG_05910 (concatenated sequence 211)	US23_2d_vs_3d	-10.9
PITG_05911 (concatenated sequence 921)
PITG_05911 (concatenated sequence 921)	EU_13_A2_My_vs_Zo	1
PITG_05911 (concatenated sequence 921)	EU_13_A2_Zo_vs_12h	111
PITG_05911 (concatenated sequence 921)	EU_13_A2_12h_vs_1d	0
PITG_05911 (concatenated sequence 921)	EU_13_A2_1d_vs_2d	1.5
PITG_05911 (concatenated sequence 921)	EU_13_A2_2d_vs_3d	0.5
PITG_05911 (concatenated sequence 921)	EC1_Zo_vs_12h	0.8
PITG_05911 (concatenated sequence 921)	EC1_12h_vs_1d	3.1
PITG_05911 (concatenated sequence 921)	EC1_1d_vs_2d	0.8
PITG_05911 (concatenated sequence 921)	EC1_2d_vs_3d	-2.6
PITG_05911 (concatenated sequence 921)	EU_6_A1_Zo_vs_12h	0.4
PITG_05911 (concatenated sequence 921)	EU_6_A1_12h_vs_1d	-0.3
PITG_05911 (concatenated sequence 921)	EU_6_A1_1d_vs_2d	-0.9
PITG_05911 (concatenated sequence 921)	EU_6_A1_2d_vs_3d	0
PITG_05911 (concatenated sequence 921)	US23_Zo_vs_12h	1.5
PITG_05911 (concatenated sequence 921)	US23_12h_vs_1d	-0.8
PITG_05911 (concatenated sequence 921)	US23_1d_vs_2d	-2.1
PITG_05911 (concatenated sequence 921)	US23_2d_vs_3d	0.2
PITG_05912 (concatenated sequence 919)
PITG_05912 (concatenated sequence 919)	EU_13_A2_My_vs_Zo	0
PITG_05912 (concatenated sequence 919)	EU_13_A2_Zo_vs_12h	0.9
PITG_05912 (concatenated sequence 919)	EU_13_A2_12h_vs_1d	-0.1
PITG_05912 (concatenated sequence 919)	EU_13_A2_1d_vs_2d	2.1
PITG_05912 (concatenated sequence 919)	EU_13_A2_2d_vs_3d	0.4
PITG_05912 (concatenated sequence 919)	EC1_Zo_vs_12h	0
PITG_05912 (concatenated sequence 919)	EC1_12h_vs_1d	1.4
PITG_05912 (concatenated sequence 919)	EC1_1d_vs_2d	-0.8
PITG_05912 (concatenated sequence 919)	EC1_2d_vs_3d	6.9
PITG_05912 (concatenated sequence 919)	EU_6_A1_Zo_vs_12h	0
PITG_05912 (concatenated sequence 919)	EU_6_A1_12h_vs_1d	0
PITG_05912 (concatenated sequence 919)	EU_6_A1_1d_vs_2d	0
PITG_05912 (concatenated sequence 919)	EU_6_A1_2d_vs_3d	0
PITG_05912 (concatenated sequence 919)	US23_Zo_vs_12h	0.2
PITG_05912 (concatenated sequence 919)	US23_12h_vs_1d	0
PITG_05912 (concatenated sequence 919)	US23_1d_vs_2d	-0.4
PITG_05912 (concatenated sequence 919)	US23_2d_vs_3d	0
PITG_05918 (concatenated sequence 209)
PITG_05918 (concatenated sequence 209)	EU_13_A2_My_vs_Zo	1.1
PITG_05918 (concatenated sequence 209)	EU_13_A2_Zo_vs_12h	-0.1
PITG_05918 (concatenated sequence 209)	EU_13_A2_12h_vs_1d	0
PITG_05918 (concatenated sequence 209)	EU_13_A2_1d_vs_2d	0
PITG_05918 (concatenated sequence 209)	EU_13_A2_2d_vs_3d	0
PITG_05918 (concatenated sequence 209)	EC1_Zo_vs_12h	0.2
PITG_05918 (concatenated sequence 209)	EC1_12h_vs_1d	0
PITG_05918 (concatenated sequence 209)	EC1_1d_vs_2d	0
PITG_05918 (concatenated sequence 209)	EC1_2d_vs_3d	0
PITG_05918 (concatenated sequence 209)	EU_6_A1_Zo_vs_12h	0
PITG_05918 (concatenated sequence 209)	EU_6_A1_12h_vs_1d	0
PITG_05918 (concatenated sequence 209)	EU_6_A1_1d_vs_2d	0
PITG_05918 (concatenated sequence 209)	EU_6_A1_2d_vs_3d	0
PITG_05918 (concatenated sequence 209)	US23_Zo_vs_12h	0
PITG_05918 (concatenated sequence 209)	US23_12h_vs_1d	0
PITG_05918 (concatenated sequence 209)	US23_1d_vs_2d	0
PITG_05918 (concatenated sequence 209)	US23_2d_vs_3d	0
PITG_05978 (concatenated sequence 917)
PITG_05978 (concatenated sequence 917)	EU_13_A2_My_vs_Zo	0
PITG_05978 (concatenated sequence 917)	EU_13_A2_Zo_vs_12h	0
PITG_05978 (concatenated sequence 917)	EU_13_A2_12h_vs_1d	0
PITG_05978 (concatenated sequence 917)	EU_13_A2_1d_vs_2d	0
PITG_05978 (concatenated sequence 917)	EU_13_A2_2d_vs_3d	0
PITG_05978 (concatenated sequence 917)	EC1_Zo_vs_12h	0
PITG_05978 (concatenated sequence 917)	EC1_12h_vs_1d	0
PITG_05978 (concatenated sequence 917)	EC1_1d_vs_2d	0
PITG_05978 (concatenated sequence 917)	EC1_2d_vs_3d	0
PITG_05978 (concatenated sequence 917)	EU_6_A1_Zo_vs_12h	0
PITG_05978 (concatenated sequence 917)	EU_6_A1_12h_vs_1d	0
PITG_05978 (concatenated sequence 917)	EU_6_A1_1d_vs_2d	0
PITG_05978 (concatenated sequence 917)	EU_6_A1_2d_vs_3d	0
PITG_05978 (concatenated sequence 917)	US23_Zo_vs_12h	0
PITG_05978 (concatenated sequence 917)	US23_12h_vs_1d	0
PITG_05978 (concatenated sequence 917)	US23_1d_vs_2d	0
PITG_05978 (concatenated sequence 917)	US23_2d_vs_3d	0
PITG_05980 (concatenated sequence 375)
PITG_05980 (concatenated sequence 375)	EU_13_A2_My_vs_Zo	-0.1
PITG_05980 (concatenated sequence 375)	EU_13_A2_Zo_vs_12h	0
PITG_05980 (concatenated sequence 375)	EU_13_A2_12h_vs_1d	0
PITG_05980 (concatenated sequence 375)	EU_13_A2_1d_vs_2d	0
PITG_05980 (concatenated sequence 375)	EU_13_A2_2d_vs_3d	0
PITG_05980 (concatenated sequence 375)	EC1_Zo_vs_12h	0.2
PITG_05980 (concatenated sequence 375)	EC1_12h_vs_1d	-0.2
PITG_05980 (concatenated sequence 375)	EC1_1d_vs_2d	-0.7
PITG_05980 (concatenated sequence 375)	EC1_2d_vs_3d	-0.2
PITG_05980 (concatenated sequence 375)	EU_6_A1_Zo_vs_12h	0
PITG_05980 (concatenated sequence 375)	EU_6_A1_12h_vs_1d	0
PITG_05980 (concatenated sequence 375)	EU_6_A1_1d_vs_2d	0
PITG_05980 (concatenated sequence 375)	EU_6_A1_2d_vs_3d	0
PITG_05980 (concatenated sequence 375)	US23_Zo_vs_12h	0
PITG_05980 (concatenated sequence 375)	US23_12h_vs_1d	0
PITG_05980 (concatenated sequence 375)	US23_1d_vs_2d	0.8
PITG_05980 (concatenated sequence 375)	US23_2d_vs_3d	0
PITG_05981 (concatenated sequence 373)
PITG_05981 (concatenated sequence 373)	EU_13_A2_My_vs_Zo	0
PITG_05981 (concatenated sequence 373)	EU_13_A2_Zo_vs_12h	0
PITG_05981 (concatenated sequence 373)	EU_13_A2_12h_vs_1d	0
PITG_05981 (concatenated sequence 373)	EU_13_A2_1d_vs_2d	0
PITG_05981 (concatenated sequence 373)	EU_13_A2_2d_vs_3d	0
PITG_05981 (concatenated sequence 373)	EC1_Zo_vs_12h	0
PITG_05981 (concatenated sequence 373)	EC1_12h_vs_1d	0
PITG_05981 (concatenated sequence 373)	EC1_1d_vs_2d	0
PITG_05981 (concatenated sequence 373)	EC1_2d_vs_3d	0
PITG_05981 (concatenated sequence 373)	EU_6_A1_Zo_vs_12h	0
PITG_05981 (concatenated sequence 373)	EU_6_A1_12h_vs_1d	0
PITG_05981 (concatenated sequence 373)	EU_6_A1_1d_vs_2d	0
PITG_05981 (concatenated sequence 373)	EU_6_A1_2d_vs_3d	0.3
PITG_05981 (concatenated sequence 373)	US23_Zo_vs_12h	0
PITG_05981 (concatenated sequence 373)	US23_12h_vs_1d	0
PITG_05981 (concatenated sequence 373)	US23_1d_vs_2d	0
PITG_05981 (concatenated sequence 373)	US23_2d_vs_3d	0
PITG_05983 (concatenated sequence 207)
PITG_05983 (concatenated sequence 207)	EU_13_A2_My_vs_Zo	-0.1
PITG_05983 (concatenated sequence 207)	EU_13_A2_Zo_vs_12h	0
PITG_05983 (concatenated sequence 207)	EU_13_A2_12h_vs_1d	0.1
PITG_05983 (concatenated sequence 207)	EU_13_A2_1d_vs_2d	-0.3
PITG_05983 (concatenated sequence 207)	EU_13_A2_2d_vs_3d	0.7
PITG_05983 (concatenated sequence 207)	EC1_Zo_vs_12h	0.1
PITG_05983 (concatenated sequence 207)	EC1_12h_vs_1d	-0.1
PITG_05983 (concatenated sequence 207)	EC1_1d_vs_2d	-3
PITG_05983 (concatenated sequence 207)	EC1_2d_vs_3d	-1.1
PITG_05983 (concatenated sequence 207)	EU_6_A1_Zo_vs_12h	3.3
PITG_05983 (concatenated sequence 207)	EU_6_A1_12h_vs_1d	-1.7
PITG_05983 (concatenated sequence 207)	EU_6_A1_1d_vs_2d	0
PITG_05983 (concatenated sequence 207)	EU_6_A1_2d_vs_3d	0
PITG_05983 (concatenated sequence 207)	US23_Zo_vs_12h	-0.3
PITG_05983 (concatenated sequence 207)	US23_12h_vs_1d	0.8
PITG_05983 (concatenated sequence 207)	US23_1d_vs_2d	-4.9
PITG_05983 (concatenated sequence 207)	US23_2d_vs_3d	5.7
PITG_06030 (concatenated sequence 371)
PITG_06030 (concatenated sequence 371)	EU_13_A2_My_vs_Zo	0
PITG_06030 (concatenated sequence 371)	EU_13_A2_Zo_vs_12h	0.1
PITG_06030 (concatenated sequence 371)	EU_13_A2_12h_vs_1d	0
PITG_06030 (concatenated sequence 371)	EU_13_A2_1d_vs_2d	0
PITG_06030 (concatenated sequence 371)	EU_13_A2_2d_vs_3d	0
PITG_06030 (concatenated sequence 371)	EC1_Zo_vs_12h	0
PITG_06030 (concatenated sequence 371)	EC1_12h_vs_1d	0
PITG_06030 (concatenated sequence 371)	EC1_1d_vs_2d	0
PITG_06030 (concatenated sequence 371)	EC1_2d_vs_3d	0
PITG_06030 (concatenated sequence 371)	EU_6_A1_Zo_vs_12h	-0.1
PITG_06030 (concatenated sequence 371)	EU_6_A1_12h_vs_1d	0
PITG_06030 (concatenated sequence 371)	EU_6_A1_1d_vs_2d	0
PITG_06030 (concatenated sequence 371)	EU_6_A1_2d_vs_3d	0
PITG_06030 (concatenated sequence 371)	US23_Zo_vs_12h	0
PITG_06030 (concatenated sequence 371)	US23_12h_vs_1d	0
PITG_06030 (concatenated sequence 371)	US23_1d_vs_2d	0
PITG_06030 (concatenated sequence 371)	US23_2d_vs_3d	0
PITG_06059 (concatenated sequence 915)
PITG_06059 (concatenated sequence 915)	EU_13_A2_My_vs_Zo	0
PITG_06059 (concatenated sequence 915)	EU_13_A2_Zo_vs_12h	0
PITG_06059 (concatenated sequence 915)	EU_13_A2_12h_vs_1d	0
PITG_06059 (concatenated sequence 915)	EU_13_A2_1d_vs_2d	0
PITG_06059 (concatenated sequence 915)	EU_13_A2_2d_vs_3d	0
PITG_06059 (concatenated sequence 915)	EC1_Zo_vs_12h	0
PITG_06059 (concatenated sequence 915)	EC1_12h_vs_1d	0
PITG_06059 (concatenated sequence 915)	EC1_1d_vs_2d	0
PITG_06059 (concatenated sequence 915)	EC1_2d_vs_3d	0
PITG_06059 (concatenated sequence 915)	EU_6_A1_Zo_vs_12h	0
PITG_06059 (concatenated sequence 915)	EU_6_A1_12h_vs_1d	0
PITG_06059 (concatenated sequence 915)	EU_6_A1_1d_vs_2d	0
PITG_06059 (concatenated sequence 915)	EU_6_A1_2d_vs_3d	0
PITG_06059 (concatenated sequence 915)	US23_Zo_vs_12h	0
PITG_06059 (concatenated sequence 915)	US23_12h_vs_1d	0
PITG_06059 (concatenated sequence 915)	US23_1d_vs_2d	0
PITG_06059 (concatenated sequence 915)	US23_2d_vs_3d	0
PITG_06071 (concatenated sequence 913)
PITG_06071 (concatenated sequence 913)	EU_13_A2_My_vs_Zo	-1.7
PITG_06071 (concatenated sequence 913)	EU_13_A2_Zo_vs_12h	0
PITG_06071 (concatenated sequence 913)	EU_13_A2_12h_vs_1d	0
PITG_06071 (concatenated sequence 913)	EU_13_A2_1d_vs_2d	0
PITG_06071 (concatenated sequence 913)	EU_13_A2_2d_vs_3d	0
PITG_06071 (concatenated sequence 913)	EC1_Zo_vs_12h	0
PITG_06071 (concatenated sequence 913)	EC1_12h_vs_1d	0
PITG_06071 (concatenated sequence 913)	EC1_1d_vs_2d	0
PITG_06071 (concatenated sequence 913)	EC1_2d_vs_3d	0
PITG_06071 (concatenated sequence 913)	EU_6_A1_Zo_vs_12h	0
PITG_06071 (concatenated sequence 913)	EU_6_A1_12h_vs_1d	0
PITG_06071 (concatenated sequence 913)	EU_6_A1_1d_vs_2d	0
PITG_06071 (concatenated sequence 913)	EU_6_A1_2d_vs_3d	0
PITG_06071 (concatenated sequence 913)	US23_Zo_vs_12h	0
PITG_06071 (concatenated sequence 913)	US23_12h_vs_1d	0
PITG_06071 (concatenated sequence 913)	US23_1d_vs_2d	0
PITG_06071 (concatenated sequence 913)	US23_2d_vs_3d	0
PITG_06074 (concatenated sequence 911)
PITG_06074 (concatenated sequence 911)	EU_13_A2_My_vs_Zo	0
PITG_06074 (concatenated sequence 911)	EU_13_A2_Zo_vs_12h	0
PITG_06074 (concatenated sequence 911)	EU_13_A2_12h_vs_1d	0
PITG_06074 (concatenated sequence 911)	EU_13_A2_1d_vs_2d	0
PITG_06074 (concatenated sequence 911)	EU_13_A2_2d_vs_3d	0
PITG_06074 (concatenated sequence 911)	EC1_Zo_vs_12h	0.2
PITG_06074 (concatenated sequence 911)	EC1_12h_vs_1d	0
PITG_06074 (concatenated sequence 911)	EC1_1d_vs_2d	0
PITG_06074 (concatenated sequence 911)	EC1_2d_vs_3d	0
PITG_06074 (concatenated sequence 911)	EU_6_A1_Zo_vs_12h	0
PITG_06074 (concatenated sequence 911)	EU_6_A1_12h_vs_1d	0
PITG_06074 (concatenated sequence 911)	EU_6_A1_1d_vs_2d	0
PITG_06074 (concatenated sequence 911)	EU_6_A1_2d_vs_3d	0
PITG_06074 (concatenated sequence 911)	US23_Zo_vs_12h	0
PITG_06074 (concatenated sequence 911)	US23_12h_vs_1d	0
PITG_06074 (concatenated sequence 911)	US23_1d_vs_2d	0
PITG_06074 (concatenated sequence 911)	US23_2d_vs_3d	0
PITG_06076 (concatenated sequence 909)
PITG_06076 (concatenated sequence 909)	EU_13_A2_My_vs_Zo	-0.4
PITG_06076 (concatenated sequence 909)	EU_13_A2_Zo_vs_12h	0
PITG_06076 (concatenated sequence 909)	EU_13_A2_12h_vs_1d	0
PITG_06076 (concatenated sequence 909)	EU_13_A2_1d_vs_2d	0
PITG_06076 (concatenated sequence 909)	EU_13_A2_2d_vs_3d	0
PITG_06076 (concatenated sequence 909)	EC1_Zo_vs_12h	0
PITG_06076 (concatenated sequence 909)	EC1_12h_vs_1d	0
PITG_06076 (concatenated sequence 909)	EC1_1d_vs_2d	0
PITG_06076 (concatenated sequence 909)	EC1_2d_vs_3d	0
PITG_06076 (concatenated sequence 909)	EU_6_A1_Zo_vs_12h	0
PITG_06076 (concatenated sequence 909)	EU_6_A1_12h_vs_1d	0
PITG_06076 (concatenated sequence 909)	EU_6_A1_1d_vs_2d	0
PITG_06076 (concatenated sequence 909)	EU_6_A1_2d_vs_3d	0
PITG_06076 (concatenated sequence 909)	US23_Zo_vs_12h	0
PITG_06076 (concatenated sequence 909)	US23_12h_vs_1d	0
PITG_06076 (concatenated sequence 909)	US23_1d_vs_2d	0
PITG_06076 (concatenated sequence 909)	US23_2d_vs_3d	0
PITG_06077 (concatenated sequence 205)
PITG_06077 (concatenated sequence 205)	EU_13_A2_My_vs_Zo	0.8
PITG_06077 (concatenated sequence 205)	EU_13_A2_Zo_vs_12h	-0.5
PITG_06077 (concatenated sequence 205)	EU_13_A2_12h_vs_1d	0
PITG_06077 (concatenated sequence 205)	EU_13_A2_1d_vs_2d	0
PITG_06077 (concatenated sequence 205)	EU_13_A2_2d_vs_3d	0
PITG_06077 (concatenated sequence 205)	EC1_Zo_vs_12h	0
PITG_06077 (concatenated sequence 205)	EC1_12h_vs_1d	0
PITG_06077 (concatenated sequence 205)	EC1_1d_vs_2d	0
PITG_06077 (concatenated sequence 205)	EC1_2d_vs_3d	0
PITG_06077 (concatenated sequence 205)	EU_6_A1_Zo_vs_12h	-0.3
PITG_06077 (concatenated sequence 205)	EU_6_A1_12h_vs_1d	0
PITG_06077 (concatenated sequence 205)	EU_6_A1_1d_vs_2d	0
PITG_06077 (concatenated sequence 205)	EU_6_A1_2d_vs_3d	1.4
PITG_06077 (concatenated sequence 205)	US23_Zo_vs_12h	0.1
PITG_06077 (concatenated sequence 205)	US23_12h_vs_1d	0
PITG_06077 (concatenated sequence 205)	US23_1d_vs_2d	0
PITG_06077 (concatenated sequence 205)	US23_2d_vs_3d	0.1
PITG_06083 (concatenated sequence 369)
PITG_06083 (concatenated sequence 369)	EU_13_A2_My_vs_Zo	-1.4
PITG_06083 (concatenated sequence 369)	EU_13_A2_Zo_vs_12h	0
PITG_06083 (concatenated sequence 369)	EU_13_A2_12h_vs_1d	0
PITG_06083 (concatenated sequence 369)	EU_13_A2_1d_vs_2d	0
PITG_06083 (concatenated sequence 369)	EU_13_A2_2d_vs_3d	0
PITG_06083 (concatenated sequence 369)	EC1_Zo_vs_12h	0.3
PITG_06083 (concatenated sequence 369)	EC1_12h_vs_1d	-0.5
PITG_06083 (concatenated sequence 369)	EC1_1d_vs_2d	0.5
PITG_06083 (concatenated sequence 369)	EC1_2d_vs_3d	-0.3
PITG_06083 (concatenated sequence 369)	EU_6_A1_Zo_vs_12h	-0.1
PITG_06083 (concatenated sequence 369)	EU_6_A1_12h_vs_1d	0
PITG_06083 (concatenated sequence 369)	EU_6_A1_1d_vs_2d	0
PITG_06083 (concatenated sequence 369)	EU_6_A1_2d_vs_3d	0
PITG_06083 (concatenated sequence 369)	US23_Zo_vs_12h	0
PITG_06083 (concatenated sequence 369)	US23_12h_vs_1d	0
PITG_06083 (concatenated sequence 369)	US23_1d_vs_2d	0
PITG_06083 (concatenated sequence 369)	US23_2d_vs_3d	0
PITG_06087 (concatenated sequence 907)
PITG_06087 (concatenated sequence 907)	EU_13_A2_My_vs_Zo	-30.4
PITG_06087 (concatenated sequence 907)	EU_13_A2_Zo_vs_12h	31
PITG_06087 (concatenated sequence 907)	EU_13_A2_12h_vs_1d	-0.3
PITG_06087 (concatenated sequence 907)	EU_13_A2_1d_vs_2d	1.1
PITG_06087 (concatenated sequence 907)	EU_13_A2_2d_vs_3d	2.8
PITG_06087 (concatenated sequence 907)	EC1_Zo_vs_12h	19
PITG_06087 (concatenated sequence 907)	EC1_12h_vs_1d	1
PITG_06087 (concatenated sequence 907)	EC1_1d_vs_2d	27
PITG_06087 (concatenated sequence 907)	EC1_2d_vs_3d	-1.5
PITG_06087 (concatenated sequence 907)	EU_6_A1_Zo_vs_12h	24.9
PITG_06087 (concatenated sequence 907)	EU_6_A1_12h_vs_1d	-1.3
PITG_06087 (concatenated sequence 907)	EU_6_A1_1d_vs_2d	61.2
PITG_06087 (concatenated sequence 907)	EU_6_A1_2d_vs_3d	37.4
PITG_06087 (concatenated sequence 907)	US23_Zo_vs_12h	14
PITG_06087 (concatenated sequence 907)	US23_12h_vs_1d	-0.6
PITG_06087 (concatenated sequence 907)	US23_1d_vs_2d	0.4
PITG_06087 (concatenated sequence 907)	US23_2d_vs_3d	28
PITG_06092 (concatenated sequence 905)
PITG_06092 (concatenated sequence 905)	EU_13_A2_My_vs_Zo	-3.6
PITG_06092 (concatenated sequence 905)	EU_13_A2_Zo_vs_12h	-7.6
PITG_06092 (concatenated sequence 905)	EU_13_A2_12h_vs_1d	2.5
PITG_06092 (concatenated sequence 905)	EU_13_A2_1d_vs_2d	-8.6
PITG_06092 (concatenated sequence 905)	EU_13_A2_2d_vs_3d	1.3
PITG_06092 (concatenated sequence 905)	EC1_Zo_vs_12h	-5.5
PITG_06092 (concatenated sequence 905)	EC1_12h_vs_1d	-0.3
PITG_06092 (concatenated sequence 905)	EC1_1d_vs_2d	0.9
PITG_06092 (concatenated sequence 905)	EC1_2d_vs_3d	5.9
PITG_06092 (concatenated sequence 905)	EU_6_A1_Zo_vs_12h	-9
PITG_06092 (concatenated sequence 905)	EU_6_A1_12h_vs_1d	-8.5
PITG_06092 (concatenated sequence 905)	EU_6_A1_1d_vs_2d	0.1
PITG_06092 (concatenated sequence 905)	EU_6_A1_2d_vs_3d	1.4
PITG_06092 (concatenated sequence 905)	US23_Zo_vs_12h	-7.1
PITG_06092 (concatenated sequence 905)	US23_12h_vs_1d	0
PITG_06092 (concatenated sequence 905)	US23_1d_vs_2d	0
PITG_06092 (concatenated sequence 905)	US23_2d_vs_3d	0.6
PITG_06094 (concatenated sequence 903)
PITG_06094 (concatenated sequence 903)	EU_13_A2_My_vs_Zo	0.9
PITG_06094 (concatenated sequence 903)	EU_13_A2_Zo_vs_12h	19.8
PITG_06094 (concatenated sequence 903)	EU_13_A2_12h_vs_1d	-1.2
PITG_06094 (concatenated sequence 903)	EU_13_A2_1d_vs_2d	-0.1
PITG_06094 (concatenated sequence 903)	EU_13_A2_2d_vs_3d	0.3
PITG_06094 (concatenated sequence 903)	EC1_Zo_vs_12h	0
PITG_06094 (concatenated sequence 903)	EC1_12h_vs_1d	1.2
PITG_06094 (concatenated sequence 903)	EC1_1d_vs_2d	-17.5
PITG_06094 (concatenated sequence 903)	EC1_2d_vs_3d	-6.4
PITG_06094 (concatenated sequence 903)	EU_6_A1_Zo_vs_12h	34.5
PITG_06094 (concatenated sequence 903)	EU_6_A1_12h_vs_1d	-4.3
PITG_06094 (concatenated sequence 903)	EU_6_A1_1d_vs_2d	-0.4
PITG_06094 (concatenated sequence 903)	EU_6_A1_2d_vs_3d	-9.8
PITG_06094 (concatenated sequence 903)	US23_Zo_vs_12h	11.3
PITG_06094 (concatenated sequence 903)	US23_12h_vs_1d	-1.1
PITG_06094 (concatenated sequence 903)	US23_1d_vs_2d	-0.8
PITG_06094 (concatenated sequence 903)	US23_2d_vs_3d	12.8
PITG_06099 (concatenated sequence 901)
PITG_06099 (concatenated sequence 901)	EU_13_A2_My_vs_Zo	8
PITG_06099 (concatenated sequence 901)	EU_13_A2_Zo_vs_12h	3.8
PITG_06099 (concatenated sequence 901)	EU_13_A2_12h_vs_1d	0
PITG_06099 (concatenated sequence 901)	EU_13_A2_1d_vs_2d	1.1
PITG_06099 (concatenated sequence 901)	EU_13_A2_2d_vs_3d	0.1
PITG_06099 (concatenated sequence 901)	EC1_Zo_vs_12h	-1.2
PITG_06099 (concatenated sequence 901)	EC1_12h_vs_1d	2
PITG_06099 (concatenated sequence 901)	EC1_1d_vs_2d	-4.2
PITG_06099 (concatenated sequence 901)	EC1_2d_vs_3d	-0.4
PITG_06099 (concatenated sequence 901)	EU_6_A1_Zo_vs_12h	2.7
PITG_06099 (concatenated sequence 901)	EU_6_A1_12h_vs_1d	8.6
PITG_06099 (concatenated sequence 901)	EU_6_A1_1d_vs_2d	-31.6
PITG_06099 (concatenated sequence 901)	EU_6_A1_2d_vs_3d	-32.7
PITG_06099 (concatenated sequence 901)	US23_Zo_vs_12h	-0.6
PITG_06099 (concatenated sequence 901)	US23_12h_vs_1d	2.7
PITG_06099 (concatenated sequence 901)	US23_1d_vs_2d	5.1
PITG_06099 (concatenated sequence 901)	US23_2d_vs_3d	3.3
PITG_06212 (concatenated sequence 5)
PITG_06212 (concatenated sequence 5)	EU_13_A2_My_vs_Zo	-29.8
PITG_06212 (concatenated sequence 5)	EU_13_A2_Zo_vs_12h	-6.5
PITG_06212 (concatenated sequence 5)	EU_13_A2_12h_vs_1d	-1.3
PITG_06212 (concatenated sequence 5)	EU_13_A2_1d_vs_2d	7
PITG_06212 (concatenated sequence 5)	EU_13_A2_2d_vs_3d	-1.4
PITG_06212 (concatenated sequence 5)	EC1_Zo_vs_12h	-1.3
PITG_06212 (concatenated sequence 5)	EC1_12h_vs_1d	5.2
PITG_06212 (concatenated sequence 5)	EC1_1d_vs_2d	-99.9
PITG_06212 (concatenated sequence 5)	EC1_2d_vs_3d	-63.5
PITG_06212 (concatenated sequence 5)	EU_6_A1_Zo_vs_12h	9.1
PITG_06212 (concatenated sequence 5)	EU_6_A1_12h_vs_1d	-18.1
PITG_06212 (concatenated sequence 5)	EU_6_A1_1d_vs_2d	40.3
PITG_06212 (concatenated sequence 5)	EU_6_A1_2d_vs_3d	-45.1
PITG_06212 (concatenated sequence 5)	US23_Zo_vs_12h	-8.2
PITG_06212 (concatenated sequence 5)	US23_12h_vs_1d	0.1
PITG_06212 (concatenated sequence 5)	US23_1d_vs_2d	-0.4
PITG_06212 (concatenated sequence 5)	US23_2d_vs_3d	0.6
PITG_06246 (concatenated sequence 203)
PITG_06246 (concatenated sequence 203)	EU_13_A2_My_vs_Zo	-74.4
PITG_06246 (concatenated sequence 203)	EU_13_A2_Zo_vs_12h	-4.9
PITG_06246 (concatenated sequence 203)	EU_13_A2_12h_vs_1d	3
PITG_06246 (concatenated sequence 203)	EU_13_A2_1d_vs_2d	-3.3
PITG_06246 (concatenated sequence 203)	EU_13_A2_2d_vs_3d	0.2
PITG_06246 (concatenated sequence 203)	EC1_Zo_vs_12h	-0.2
PITG_06246 (concatenated sequence 203)	EC1_12h_vs_1d	1.3
PITG_06246 (concatenated sequence 203)	EC1_1d_vs_2d	-2.7
PITG_06246 (concatenated sequence 203)	EC1_2d_vs_3d	0.8
PITG_06246 (concatenated sequence 203)	EU_6_A1_Zo_vs_12h	-0.1
PITG_06246 (concatenated sequence 203)	EU_6_A1_12h_vs_1d	-4.6
PITG_06246 (concatenated sequence 203)	EU_6_A1_1d_vs_2d	8.9
PITG_06246 (concatenated sequence 203)	EU_6_A1_2d_vs_3d	0.9
PITG_06246 (concatenated sequence 203)	US23_Zo_vs_12h	-6.8
PITG_06246 (concatenated sequence 203)	US23_12h_vs_1d	-0.3
PITG_06246 (concatenated sequence 203)	US23_1d_vs_2d	-0.5
PITG_06246 (concatenated sequence 203)	US23_2d_vs_3d	1
PITG_06290 (concatenated sequence 201)
PITG_06290 (concatenated sequence 201)	EU_13_A2_My_vs_Zo	4.5
PITG_06290 (concatenated sequence 201)	EU_13_A2_Zo_vs_12h	-2.3
PITG_06290 (concatenated sequence 201)	EU_13_A2_12h_vs_1d	0
PITG_06290 (concatenated sequence 201)	EU_13_A2_1d_vs_2d	0.3
PITG_06290 (concatenated sequence 201)	EU_13_A2_2d_vs_3d	-0.5
PITG_06290 (concatenated sequence 201)	EC1_Zo_vs_12h	-1.8
PITG_06290 (concatenated sequence 201)	EC1_12h_vs_1d	-0.5
PITG_06290 (concatenated sequence 201)	EC1_1d_vs_2d	0.8
PITG_06290 (concatenated sequence 201)	EC1_2d_vs_3d	1.3
PITG_06290 (concatenated sequence 201)	EU_6_A1_Zo_vs_12h	-4.4
PITG_06290 (concatenated sequence 201)	EU_6_A1_12h_vs_1d	0.9
PITG_06290 (concatenated sequence 201)	EU_6_A1_1d_vs_2d	-5
PITG_06290 (concatenated sequence 201)	EU_6_A1_2d_vs_3d	-0.3
PITG_06290 (concatenated sequence 201)	US23_Zo_vs_12h	-1
PITG_06290 (concatenated sequence 201)	US23_12h_vs_1d	0
PITG_06290 (concatenated sequence 201)	US23_1d_vs_2d	0.9
PITG_06290 (concatenated sequence 201)	US23_2d_vs_3d	-7.4
PITG_06305 (concatenated sequence 199)
PITG_06305 (concatenated sequence 199)	EU_13_A2_My_vs_Zo	4.7
PITG_06305 (concatenated sequence 199)	EU_13_A2_Zo_vs_12h	-5.1
PITG_06305 (concatenated sequence 199)	EU_13_A2_12h_vs_1d	0
PITG_06305 (concatenated sequence 199)	EU_13_A2_1d_vs_2d	0.3
PITG_06305 (concatenated sequence 199)	EU_13_A2_2d_vs_3d	-1.1
PITG_06305 (concatenated sequence 199)	EC1_Zo_vs_12h	-3.1
PITG_06305 (concatenated sequence 199)	EC1_12h_vs_1d	-0.4
PITG_06305 (concatenated sequence 199)	EC1_1d_vs_2d	-0.2
PITG_06305 (concatenated sequence 199)	EC1_2d_vs_3d	3.1
PITG_06305 (concatenated sequence 199)	EU_6_A1_Zo_vs_12h	-6.9
PITG_06305 (concatenated sequence 199)	EU_6_A1_12h_vs_1d	0
PITG_06305 (concatenated sequence 199)	EU_6_A1_1d_vs_2d	2.5
PITG_06305 (concatenated sequence 199)	EU_6_A1_2d_vs_3d	-0.5
PITG_06305 (concatenated sequence 199)	US23_Zo_vs_12h	-3.6
PITG_06305 (concatenated sequence 199)	US23_12h_vs_1d	0
PITG_06305 (concatenated sequence 199)	US23_1d_vs_2d	0
PITG_06305 (concatenated sequence 199)	US23_2d_vs_3d	0.1
PITG_06308 (concatenated sequence 899)
PITG_06308 (concatenated sequence 899)	EU_13_A2_My_vs_Zo	66.3
PITG_06308 (concatenated sequence 899)	EU_13_A2_Zo_vs_12h	-8.9
PITG_06308 (concatenated sequence 899)	EU_13_A2_12h_vs_1d	3
PITG_06308 (concatenated sequence 899)	EU_13_A2_1d_vs_2d	0
PITG_06308 (concatenated sequence 899)	EU_13_A2_2d_vs_3d	-1.2
PITG_06308 (concatenated sequence 899)	EC1_Zo_vs_12h	-6.9
PITG_06308 (concatenated sequence 899)	EC1_12h_vs_1d	0.8
PITG_06308 (concatenated sequence 899)	EC1_1d_vs_2d	-50.1
PITG_06308 (concatenated sequence 899)	EC1_2d_vs_3d	-8.4
PITG_06308 (concatenated sequence 899)	EU_6_A1_Zo_vs_12h	-8.2
PITG_06308 (concatenated sequence 899)	EU_6_A1_12h_vs_1d	0.3
PITG_06308 (concatenated sequence 899)	EU_6_A1_1d_vs_2d	0.7
PITG_06308 (concatenated sequence 899)	EU_6_A1_2d_vs_3d	-33.4
PITG_06308 (concatenated sequence 899)	US23_Zo_vs_12h	-0.3
PITG_06308 (concatenated sequence 899)	US23_12h_vs_1d	0.7
PITG_06308 (concatenated sequence 899)	US23_1d_vs_2d	2.9
PITG_06308 (concatenated sequence 899)	US23_2d_vs_3d	-6.3
PITG_06375 (concatenated sequence 197)
PITG_06375 (concatenated sequence 197)	EU_13_A2_My_vs_Zo	10.8
PITG_06375 (concatenated sequence 197)	EU_13_A2_Zo_vs_12h	-3.2
PITG_06375 (concatenated sequence 197)	EU_13_A2_12h_vs_1d	2.4
PITG_06375 (concatenated sequence 197)	EU_13_A2_1d_vs_2d	-2.4
PITG_06375 (concatenated sequence 197)	EU_13_A2_2d_vs_3d	-0.6
PITG_06375 (concatenated sequence 197)	EC1_Zo_vs_12h	-1
PITG_06375 (concatenated sequence 197)	EC1_12h_vs_1d	0
PITG_06375 (concatenated sequence 197)	EC1_1d_vs_2d	-10.9
PITG_06375 (concatenated sequence 197)	EC1_2d_vs_3d	7
PITG_06375 (concatenated sequence 197)	EU_6_A1_Zo_vs_12h	1.7
PITG_06375 (concatenated sequence 197)	EU_6_A1_12h_vs_1d	-0.8
PITG_06375 (concatenated sequence 197)	EU_6_A1_1d_vs_2d	0
PITG_06375 (concatenated sequence 197)	EU_6_A1_2d_vs_3d	-11.5
PITG_06375 (concatenated sequence 197)	US23_Zo_vs_12h	-1.3
PITG_06375 (concatenated sequence 197)	US23_12h_vs_1d	1.6
PITG_06375 (concatenated sequence 197)	US23_1d_vs_2d	-4.1
PITG_06375 (concatenated sequence 197)	US23_2d_vs_3d	-1.1
PITG_06413 (concatenated sequence 897)
PITG_06413 (concatenated sequence 897)	EU_13_A2_My_vs_Zo	32.4
PITG_06413 (concatenated sequence 897)	EU_13_A2_Zo_vs_12h	-7.4
PITG_06413 (concatenated sequence 897)	EU_13_A2_12h_vs_1d	0
PITG_06413 (concatenated sequence 897)	EU_13_A2_1d_vs_2d	0
PITG_06413 (concatenated sequence 897)	EU_13_A2_2d_vs_3d	0
PITG_06413 (concatenated sequence 897)	EC1_Zo_vs_12h	-2.4
PITG_06413 (concatenated sequence 897)	EC1_12h_vs_1d	-0.4
PITG_06413 (concatenated sequence 897)	EC1_1d_vs_2d	-3.6
PITG_06413 (concatenated sequence 897)	EC1_2d_vs_3d	1.5
PITG_06413 (concatenated sequence 897)	EU_6_A1_Zo_vs_12h	-8.5
PITG_06413 (concatenated sequence 897)	EU_6_A1_12h_vs_1d	-0.3
PITG_06413 (concatenated sequence 897)	EU_6_A1_1d_vs_2d	-8
PITG_06413 (concatenated sequence 897)	EU_6_A1_2d_vs_3d	0.4
PITG_06413 (concatenated sequence 897)	US23_Zo_vs_12h	-6.6
PITG_06413 (concatenated sequence 897)	US23_12h_vs_1d	0
PITG_06413 (concatenated sequence 897)	US23_1d_vs_2d	0.1
PITG_06413 (concatenated sequence 897)	US23_2d_vs_3d	-1.3
PITG_06419 (concatenated sequence 367)
PITG_06419 (concatenated sequence 367)	EU_13_A2_My_vs_Zo	0
PITG_06419 (concatenated sequence 367)	EU_13_A2_Zo_vs_12h	0
PITG_06419 (concatenated sequence 367)	EU_13_A2_12h_vs_1d	0
PITG_06419 (concatenated sequence 367)	EU_13_A2_1d_vs_2d	0
PITG_06419 (concatenated sequence 367)	EU_13_A2_2d_vs_3d	0
PITG_06419 (concatenated sequence 367)	EC1_Zo_vs_12h	0
PITG_06419 (concatenated sequence 367)	EC1_12h_vs_1d	0
PITG_06419 (concatenated sequence 367)	EC1_1d_vs_2d	0
PITG_06419 (concatenated sequence 367)	EC1_2d_vs_3d	0
PITG_06419 (concatenated sequence 367)	EU_6_A1_Zo_vs_12h	0
PITG_06419 (concatenated sequence 367)	EU_6_A1_12h_vs_1d	0
PITG_06419 (concatenated sequence 367)	EU_6_A1_1d_vs_2d	0
PITG_06419 (concatenated sequence 367)	EU_6_A1_2d_vs_3d	0
PITG_06419 (concatenated sequence 367)	US23_Zo_vs_12h	0
PITG_06419 (concatenated sequence 367)	US23_12h_vs_1d	0
PITG_06419 (concatenated sequence 367)	US23_1d_vs_2d	0
PITG_06419 (concatenated sequence 367)	US23_2d_vs_3d	0
PITG_06432 (concatenated sequence 895)
PITG_06432 (concatenated sequence 895)	EU_13_A2_My_vs_Zo	-5.6
PITG_06432 (concatenated sequence 895)	EU_13_A2_Zo_vs_12h	0.8
PITG_06432 (concatenated sequence 895)	EU_13_A2_12h_vs_1d	-0.3
PITG_06432 (concatenated sequence 895)	EU_13_A2_1d_vs_2d	0
PITG_06432 (concatenated sequence 895)	EU_13_A2_2d_vs_3d	0.1
PITG_06432 (concatenated sequence 895)	EC1_Zo_vs_12h	0.1
PITG_06432 (concatenated sequence 895)	EC1_12h_vs_1d	-0.4
PITG_06432 (concatenated sequence 895)	EC1_1d_vs_2d	0.5
PITG_06432 (concatenated sequence 895)	EC1_2d_vs_3d	-0.5
PITG_06432 (concatenated sequence 895)	EU_6_A1_Zo_vs_12h	0
PITG_06432 (concatenated sequence 895)	EU_6_A1_12h_vs_1d	0.5
PITG_06432 (concatenated sequence 895)	EU_6_A1_1d_vs_2d	0.2
PITG_06432 (concatenated sequence 895)	EU_6_A1_2d_vs_3d	3.5
PITG_06432 (concatenated sequence 895)	US23_Zo_vs_12h	2.5
PITG_06432 (concatenated sequence 895)	US23_12h_vs_1d	-4.6
PITG_06432 (concatenated sequence 895)	US23_1d_vs_2d	7
PITG_06432 (concatenated sequence 895)	US23_2d_vs_3d	-0.4
PITG_06478 (concatenated sequence 893)
PITG_06478 (concatenated sequence 893)	EU_13_A2_My_vs_Zo	-276.5
PITG_06478 (concatenated sequence 893)	EU_13_A2_Zo_vs_12h	3.1
PITG_06478 (concatenated sequence 893)	EU_13_A2_12h_vs_1d	0.3
PITG_06478 (concatenated sequence 893)	EU_13_A2_1d_vs_2d	0.3
PITG_06478 (concatenated sequence 893)	EU_13_A2_2d_vs_3d	-1.5
PITG_06478 (concatenated sequence 893)	EC1_Zo_vs_12h	2.7
PITG_06478 (concatenated sequence 893)	EC1_12h_vs_1d	1.6
PITG_06478 (concatenated sequence 893)	EC1_1d_vs_2d	43.4
PITG_06478 (concatenated sequence 893)	EC1_2d_vs_3d	15.5
PITG_06478 (concatenated sequence 893)	EU_6_A1_Zo_vs_12h	17.4
PITG_06478 (concatenated sequence 893)	EU_6_A1_12h_vs_1d	-0.3
PITG_06478 (concatenated sequence 893)	EU_6_A1_1d_vs_2d	2.4
PITG_06478 (concatenated sequence 893)	EU_6_A1_2d_vs_3d	71.4
PITG_06478 (concatenated sequence 893)	US23_Zo_vs_12h	11.5
PITG_06478 (concatenated sequence 893)	US23_12h_vs_1d	-0.1
PITG_06478 (concatenated sequence 893)	US23_1d_vs_2d	-2.8
PITG_06478 (concatenated sequence 893)	US23_2d_vs_3d	12.5
PITG_06485 (concatenated sequence 195)
PITG_06485 (concatenated sequence 195)	EU_13_A2_My_vs_Zo	11.7
PITG_06485 (concatenated sequence 195)	EU_13_A2_Zo_vs_12h	-4.8
PITG_06485 (concatenated sequence 195)	EU_13_A2_12h_vs_1d	0
PITG_06485 (concatenated sequence 195)	EU_13_A2_1d_vs_2d	0
PITG_06485 (concatenated sequence 195)	EU_13_A2_2d_vs_3d	0
PITG_06485 (concatenated sequence 195)	EC1_Zo_vs_12h	-1.1
PITG_06485 (concatenated sequence 195)	EC1_12h_vs_1d	0
PITG_06485 (concatenated sequence 195)	EC1_1d_vs_2d	1.4
PITG_06485 (concatenated sequence 195)	EC1_2d_vs_3d	0.7
PITG_06485 (concatenated sequence 195)	EU_6_A1_Zo_vs_12h	-3.8
PITG_06485 (concatenated sequence 195)	EU_6_A1_12h_vs_1d	0
PITG_06485 (concatenated sequence 195)	EU_6_A1_1d_vs_2d	-0.1
PITG_06485 (concatenated sequence 195)	EU_6_A1_2d_vs_3d	0
PITG_06485 (concatenated sequence 195)	US23_Zo_vs_12h	-2
PITG_06485 (concatenated sequence 195)	US23_12h_vs_1d	0
PITG_06485 (concatenated sequence 195)	US23_1d_vs_2d	0
PITG_06485 (concatenated sequence 195)	US23_2d_vs_3d	0
PITG_07203 (concatenated sequence 193)
PITG_07203 (concatenated sequence 193)	EU_13_A2_My_vs_Zo	-1.7
PITG_07203 (concatenated sequence 193)	EU_13_A2_Zo_vs_12h	-3.4
PITG_07203 (concatenated sequence 193)	EU_13_A2_12h_vs_1d	0
PITG_07203 (concatenated sequence 193)	EU_13_A2_1d_vs_2d	0
PITG_07203 (concatenated sequence 193)	EU_13_A2_2d_vs_3d	0
PITG_07203 (concatenated sequence 193)	EC1_Zo_vs_12h	-1.1
PITG_07203 (concatenated sequence 193)	EC1_12h_vs_1d	-0.5
PITG_07203 (concatenated sequence 193)	EC1_1d_vs_2d	5.5
PITG_07203 (concatenated sequence 193)	EC1_2d_vs_3d	7.6
PITG_07203 (concatenated sequence 193)	EU_6_A1_Zo_vs_12h	-3.1
PITG_07203 (concatenated sequence 193)	EU_6_A1_12h_vs_1d	0
PITG_07203 (concatenated sequence 193)	EU_6_A1_1d_vs_2d	0
PITG_07203 (concatenated sequence 193)	EU_6_A1_2d_vs_3d	4
PITG_07203 (concatenated sequence 193)	US23_Zo_vs_12h	-1.7
PITG_07203 (concatenated sequence 193)	US23_12h_vs_1d	0
PITG_07203 (concatenated sequence 193)	US23_1d_vs_2d	0
PITG_07203 (concatenated sequence 193)	US23_2d_vs_3d	-0.1
PITG_07387 (concatenated sequence 891)
PITG_07387 (concatenated sequence 891)	EU_13_A2_My_vs_Zo	-153.7
PITG_07387 (concatenated sequence 891)	EU_13_A2_Zo_vs_12h	0.2
PITG_07387 (concatenated sequence 891)	EU_13_A2_12h_vs_1d	-0.1
PITG_07387 (concatenated sequence 891)	EU_13_A2_1d_vs_2d	-2.4
PITG_07387 (concatenated sequence 891)	EU_13_A2_2d_vs_3d	1
PITG_07387 (concatenated sequence 891)	EC1_Zo_vs_12h	-0.5
PITG_07387 (concatenated sequence 891)	EC1_12h_vs_1d	1
PITG_07387 (concatenated sequence 891)	EC1_1d_vs_2d	5.4
PITG_07387 (concatenated sequence 891)	EC1_2d_vs_3d	-1.4
PITG_07387 (concatenated sequence 891)	EU_6_A1_Zo_vs_12h	0.3
PITG_07387 (concatenated sequence 891)	EU_6_A1_12h_vs_1d	-0.4
PITG_07387 (concatenated sequence 891)	EU_6_A1_1d_vs_2d	-0.5
PITG_07387 (concatenated sequence 891)	EU_6_A1_2d_vs_3d	9.9
PITG_07387 (concatenated sequence 891)	US23_Zo_vs_12h	-10
PITG_07387 (concatenated sequence 891)	US23_12h_vs_1d	3.4
PITG_07387 (concatenated sequence 891)	US23_1d_vs_2d	0
PITG_07387 (concatenated sequence 891)	US23_2d_vs_3d	-5.6
PITG_07414 (concatenated sequence 889)
PITG_07414 (concatenated sequence 889)	EU_13_A2_My_vs_Zo	6
PITG_07414 (concatenated sequence 889)	EU_13_A2_Zo_vs_12h	-2.9
PITG_07414 (concatenated sequence 889)	EU_13_A2_12h_vs_1d	0
PITG_07414 (concatenated sequence 889)	EU_13_A2_1d_vs_2d	0
PITG_07414 (concatenated sequence 889)	EU_13_A2_2d_vs_3d	0.7
PITG_07414 (concatenated sequence 889)	EC1_Zo_vs_12h	-0.7
PITG_07414 (concatenated sequence 889)	EC1_12h_vs_1d	-1.1
PITG_07414 (concatenated sequence 889)	EC1_1d_vs_2d	-1
PITG_07414 (concatenated sequence 889)	EC1_2d_vs_3d	-1.2
PITG_07414 (concatenated sequence 889)	EU_6_A1_Zo_vs_12h	1.5
PITG_07414 (concatenated sequence 889)	EU_6_A1_12h_vs_1d	-0.8
PITG_07414 (concatenated sequence 889)	EU_6_A1_1d_vs_2d	0.2
PITG_07414 (concatenated sequence 889)	EU_6_A1_2d_vs_3d	-0.2
PITG_07414 (concatenated sequence 889)	US23_Zo_vs_12h	-2.4
PITG_07414 (concatenated sequence 889)	US23_12h_vs_1d	0
PITG_07414 (concatenated sequence 889)	US23_1d_vs_2d	0.7
PITG_07414 (concatenated sequence 889)	US23_2d_vs_3d	-0.7
PITG_07435 (concatenated sequence 365)
PITG_07435 (concatenated sequence 365)	EU_13_A2_My_vs_Zo	-0.8
PITG_07435 (concatenated sequence 365)	EU_13_A2_Zo_vs_12h	-0.1
PITG_07435 (concatenated sequence 365)	EU_13_A2_12h_vs_1d	0
PITG_07435 (concatenated sequence 365)	EU_13_A2_1d_vs_2d	0
PITG_07435 (concatenated sequence 365)	EU_13_A2_2d_vs_3d	0
PITG_07435 (concatenated sequence 365)	EC1_Zo_vs_12h	-0.2
PITG_07435 (concatenated sequence 365)	EC1_12h_vs_1d	0
PITG_07435 (concatenated sequence 365)	EC1_1d_vs_2d	0
PITG_07435 (concatenated sequence 365)	EC1_2d_vs_3d	0
PITG_07435 (concatenated sequence 365)	EU_6_A1_Zo_vs_12h	-1.5
PITG_07435 (concatenated sequence 365)	EU_6_A1_12h_vs_1d	0
PITG_07435 (concatenated sequence 365)	EU_6_A1_1d_vs_2d	0
PITG_07435 (concatenated sequence 365)	EU_6_A1_2d_vs_3d	0.3
PITG_07435 (concatenated sequence 365)	US23_Zo_vs_12h	-0.1
PITG_07435 (concatenated sequence 365)	US23_12h_vs_1d	0
PITG_07435 (concatenated sequence 365)	US23_1d_vs_2d	0
PITG_07435 (concatenated sequence 365)	US23_2d_vs_3d	0
PITG_07451 (concatenated sequence 887)
PITG_07451 (concatenated sequence 887)	EU_13_A2_My_vs_Zo	13.5
PITG_07451 (concatenated sequence 887)	EU_13_A2_Zo_vs_12h	-1.1
PITG_07451 (concatenated sequence 887)	EU_13_A2_12h_vs_1d	0.4
PITG_07451 (concatenated sequence 887)	EU_13_A2_1d_vs_2d	0
PITG_07451 (concatenated sequence 887)	EU_13_A2_2d_vs_3d	-3.2
PITG_07451 (concatenated sequence 887)	EC1_Zo_vs_12h	1
PITG_07451 (concatenated sequence 887)	EC1_12h_vs_1d	-10.3
PITG_07451 (concatenated sequence 887)	EC1_1d_vs_2d	-6.9
PITG_07451 (concatenated sequence 887)	EC1_2d_vs_3d	-4.1
PITG_07451 (concatenated sequence 887)	EU_6_A1_Zo_vs_12h	0.3
PITG_07451 (concatenated sequence 887)	EU_6_A1_12h_vs_1d	-0.1
PITG_07451 (concatenated sequence 887)	EU_6_A1_1d_vs_2d	-7.8
PITG_07451 (concatenated sequence 887)	EU_6_A1_2d_vs_3d	-5.5
PITG_07451 (concatenated sequence 887)	US23_Zo_vs_12h	-0.2
PITG_07451 (concatenated sequence 887)	US23_12h_vs_1d	-0.2
PITG_07451 (concatenated sequence 887)	US23_1d_vs_2d	0.1
PITG_07451 (concatenated sequence 887)	US23_2d_vs_3d	-4
PITG_07482 (concatenated sequence 885)
PITG_07482 (concatenated sequence 885)	EU_13_A2_My_vs_Zo	1.1
PITG_07482 (concatenated sequence 885)	EU_13_A2_Zo_vs_12h	-0.1
PITG_07482 (concatenated sequence 885)	EU_13_A2_12h_vs_1d	0
PITG_07482 (concatenated sequence 885)	EU_13_A2_1d_vs_2d	0
PITG_07482 (concatenated sequence 885)	EU_13_A2_2d_vs_3d	0
PITG_07482 (concatenated sequence 885)	EC1_Zo_vs_12h	0
PITG_07482 (concatenated sequence 885)	EC1_12h_vs_1d	0
PITG_07482 (concatenated sequence 885)	EC1_1d_vs_2d	0
PITG_07482 (concatenated sequence 885)	EC1_2d_vs_3d	0
PITG_07482 (concatenated sequence 885)	EU_6_A1_Zo_vs_12h	0
PITG_07482 (concatenated sequence 885)	EU_6_A1_12h_vs_1d	0
PITG_07482 (concatenated sequence 885)	EU_6_A1_1d_vs_2d	0
PITG_07482 (concatenated sequence 885)	EU_6_A1_2d_vs_3d	0
PITG_07482 (concatenated sequence 885)	US23_Zo_vs_12h	0
PITG_07482 (concatenated sequence 885)	US23_12h_vs_1d	0
PITG_07482 (concatenated sequence 885)	US23_1d_vs_2d	0
PITG_07482 (concatenated sequence 885)	US23_2d_vs_3d	0
PITG_07499 (concatenated sequence 191)
PITG_07499 (concatenated sequence 191)	EU_13_A2_My_vs_Zo	2.3
PITG_07499 (concatenated sequence 191)	EU_13_A2_Zo_vs_12h	-0.8
PITG_07499 (concatenated sequence 191)	EU_13_A2_12h_vs_1d	0
PITG_07499 (concatenated sequence 191)	EU_13_A2_1d_vs_2d	0
PITG_07499 (concatenated sequence 191)	EU_13_A2_2d_vs_3d	0
PITG_07499 (concatenated sequence 191)	EC1_Zo_vs_12h	-0.7
PITG_07499 (concatenated sequence 191)	EC1_12h_vs_1d	0
PITG_07499 (concatenated sequence 191)	EC1_1d_vs_2d	0
PITG_07499 (concatenated sequence 191)	EC1_2d_vs_3d	0.3
PITG_07499 (concatenated sequence 191)	EU_6_A1_Zo_vs_12h	-0.2
PITG_07499 (concatenated sequence 191)	EU_6_A1_12h_vs_1d	0
PITG_07499 (concatenated sequence 191)	EU_6_A1_1d_vs_2d	0
PITG_07499 (concatenated sequence 191)	EU_6_A1_2d_vs_3d	0
PITG_07499 (concatenated sequence 191)	US23_Zo_vs_12h	0.1
PITG_07499 (concatenated sequence 191)	US23_12h_vs_1d	0
PITG_07499 (concatenated sequence 191)	US23_1d_vs_2d	0
PITG_07499 (concatenated sequence 191)	US23_2d_vs_3d	0
PITG_07500 (concatenated sequence 883)
PITG_07500 (concatenated sequence 883)	EU_13_A2_My_vs_Zo	7.8
PITG_07500 (concatenated sequence 883)	EU_13_A2_Zo_vs_12h	-4.4
PITG_07500 (concatenated sequence 883)	EU_13_A2_12h_vs_1d	0
PITG_07500 (concatenated sequence 883)	EU_13_A2_1d_vs_2d	0
PITG_07500 (concatenated sequence 883)	EU_13_A2_2d_vs_3d	0
PITG_07500 (concatenated sequence 883)	EC1_Zo_vs_12h	-4.2
PITG_07500 (concatenated sequence 883)	EC1_12h_vs_1d	0
PITG_07500 (concatenated sequence 883)	EC1_1d_vs_2d	0
PITG_07500 (concatenated sequence 883)	EC1_2d_vs_3d	1.3
PITG_07500 (concatenated sequence 883)	EU_6_A1_Zo_vs_12h	0
PITG_07500 (concatenated sequence 883)	EU_6_A1_12h_vs_1d	0
PITG_07500 (concatenated sequence 883)	EU_6_A1_1d_vs_2d	0
PITG_07500 (concatenated sequence 883)	EU_6_A1_2d_vs_3d	0
PITG_07500 (concatenated sequence 883)	US23_Zo_vs_12h	0.1
PITG_07500 (concatenated sequence 883)	US23_12h_vs_1d	0
PITG_07500 (concatenated sequence 883)	US23_1d_vs_2d	0
PITG_07500 (concatenated sequence 883)	US23_2d_vs_3d	0
PITG_07533 (concatenated sequence 881)
PITG_07533 (concatenated sequence 881)	EU_13_A2_My_vs_Zo	13.8
PITG_07533 (concatenated sequence 881)	EU_13_A2_Zo_vs_12h	-6.8
PITG_07533 (concatenated sequence 881)	EU_13_A2_12h_vs_1d	0.2
PITG_07533 (concatenated sequence 881)	EU_13_A2_1d_vs_2d	0.3
PITG_07533 (concatenated sequence 881)	EU_13_A2_2d_vs_3d	-0.9
PITG_07533 (concatenated sequence 881)	EC1_Zo_vs_12h	-2.7
PITG_07533 (concatenated sequence 881)	EC1_12h_vs_1d	0
PITG_07533 (concatenated sequence 881)	EC1_1d_vs_2d	-17.4
PITG_07533 (concatenated sequence 881)	EC1_2d_vs_3d	-0.1
PITG_07533 (concatenated sequence 881)	EU_6_A1_Zo_vs_12h	-2
PITG_07533 (concatenated sequence 881)	EU_6_A1_12h_vs_1d	0
PITG_07533 (concatenated sequence 881)	EU_6_A1_1d_vs_2d	-0.1
PITG_07533 (concatenated sequence 881)	EU_6_A1_2d_vs_3d	0
PITG_07533 (concatenated sequence 881)	US23_Zo_vs_12h	-2.3
PITG_07533 (concatenated sequence 881)	US23_12h_vs_1d	0
PITG_07533 (concatenated sequence 881)	US23_1d_vs_2d	1.4
PITG_07533 (concatenated sequence 881)	US23_2d_vs_3d	-2.6
PITG_07550 (concatenated sequence 879)
PITG_07550 (concatenated sequence 879)	EU_13_A2_My_vs_Zo	-98.6
PITG_07550 (concatenated sequence 879)	EU_13_A2_Zo_vs_12h	190.8
PITG_07550 (concatenated sequence 879)	EU_13_A2_12h_vs_1d	-3.8
PITG_07550 (concatenated sequence 879)	EU_13_A2_1d_vs_2d	-31.4
PITG_07550 (concatenated sequence 879)	EU_13_A2_2d_vs_3d	-3.5
PITG_07550 (concatenated sequence 879)	EC1_Zo_vs_12h	1.8
PITG_07550 (concatenated sequence 879)	EC1_12h_vs_1d	0
PITG_07550 (concatenated sequence 879)	EC1_1d_vs_2d	-105.3
PITG_07550 (concatenated sequence 879)	EC1_2d_vs_3d	-11.6
PITG_07550 (concatenated sequence 879)	EU_6_A1_Zo_vs_12h	57.8
PITG_07550 (concatenated sequence 879)	EU_6_A1_12h_vs_1d	-35.7
PITG_07550 (concatenated sequence 879)	EU_6_A1_1d_vs_2d	0.2
PITG_07550 (concatenated sequence 879)	EU_6_A1_2d_vs_3d	-6.4
PITG_07550 (concatenated sequence 879)	US23_Zo_vs_12h	35.1
PITG_07550 (concatenated sequence 879)	US23_12h_vs_1d	0.4
PITG_07550 (concatenated sequence 879)	US23_1d_vs_2d	-37.5
PITG_07550 (concatenated sequence 879)	US23_2d_vs_3d	-12
PITG_07555 (concatenated sequence 877)
[truncated: 7,145 more rows]

## Sheet: Raw transcript counts in Fig. 3
Name	EU_13_A2_my_R1	EU_13_A2_my_R2	EU_13_A2_zo_R1	EU_13_A2_zo_R2	EU_13_A2_12h_R1	EU_13_A2_12h_R2	EU_13_A2_1d_R1	EU_13_A2_1d_R2	EU_13_A2_2d_R1	EU_13_A2_2d_R2	EU_13_A2_3d_R1	EU_13_A2_3d_R2		Ec1_zo_R1	Ec1_zo_R2	Ec1_12h_R1	Ec1_12h_R2	Ec1_1d_R1	Ec1_1d_R2	Ec1_2d_R1	Ec1_2d_R2	Ec1_3d_R1	Ec1_3d_R2		EU_6_A1_zo_R1	EU_6_A1_zo_R2	EU_6_A1_12h_R1	EU_6_A1_12h_R2	EU_6_A1_1d_R1	EU_6_A1_1d_R2	EU_6_A1_2d_R1	EU_6_A1_2d_R2	EU_6_A1_3d_R1	EU_6_A1_3d_R2		Us23_zo_R1	Us23_zo_R2	Us23_12h_R1	Us23_12h_R2	Us23_1d_R1	Us23_1d_R2	Us23_2d_R1	Us23_2d_R2	Us23_3d_R1	Us23_3d_R2
PITG_23154	50.8	56	2724.1	2869.1	1.8	0	0	1.8	0	0	43.8	67.2		1691.1	1671	0	0	925.6	872.6	487.2	435.6	99.2	136		1492.6	1503.1	12.6	1.8	9.1	10.8	575.6	602	85.4	88.4		735.5	841.9	0	0	1.8	5.5	4.6	19.2	356.7	326.3
PITG_23092	36.3	42.8	0	0.9	0.9	2.5	15.3	15.2	30.1	42.6	201.3	220		3.4	0.9	0	0.8	3530.7	3466.3	2423.7	2363.3	840.7	824.7		0	0	5.9	6.7	65.8	59.4	1157.1	1183.6	384.5	394.2		1.7	3.4	0	0.8	4.3	3.4	42	36.5	445	423.2
PITG_23008	1164	157.7	128.9	351.8	0	0	0	0	0	0	0	0		53.4	69.7	0	0	6.3	3.7	248.5	185.5	0	3.8		273.5	914.1	0	0	0	0	2.5	10	2.5	2.5		813	436.4	0	0	0	0	0	0	80.8	0
PITG_22990	2.8	1.9	2.9	4.7	0	0	0	0	0	0	0	0		7.6	12.3	0.9	0	125.6	112.7	17.4	27.1	1.9	1.9		5.3	9.5	0	0	0.9	0	93.4	104	4.7	4.7		14.2	20.6	0	0	0	0	2.9	4.7	69.3	70.5
PITG_22945	52.4	67.1	143.6	124.9	0	0	6.1	9.5	1.8	1.7	1.7	5.2		1.8	0	0	0	49.5	56.8	52.1	61.6	10.4	9.5		0	0	0	0	0	0	43.7	9.4	0	5.1		1.7	3.4	0	0	0	0	0	0	5.2	7.7
PITG_22935	715.8	766.2	576.1	621.1	0	0.6	0	1.2	2.4	0	260.4	292.9		53.4	121.7	0	0	464.5	444.3	1239.1	1172.3	100	107.8		7.3	8.5	0	0	0	0	2186.7	2172	298.4	310.4		17.4	28.5	0	0	0	0	0	2.4	1244.7	1180.2
PITG_22932	54.8	39.2	0	0	0	0	6.2	4.9	2.5	0	13.6	19.7		13.8	12.5	0	0	82.5	86.8	15.4	19	1.2	2.5		1.3	1.3	0	0	0	0	33.1	31.1	6.2	1.2		6.2	6.8	0	0	0	0	8.7	4.9	44.3	36
PITG_22825	155	181.1	1	0	3	1	1	0	0	0	23.2	19.6		1	4.5	0	1	2337.8	2068.6	892.2	826.1	207.5	198.4		2	3	40	28.2	21.6	19.4	556.2	539.9	193.9	167.7		2	2.9	1	0	6	3	33.9	29.6	245.3	245.4
PITG_22375	23.7	17.1	0	0	0	0	0	0	0	0	2	1		0	0	0	0	48.6	86	80.8	58.2	18.4	17.8		16.5	14.3	11	10	0	0	59.3	70	182.2	164.3		11.2	8	2.5	2.5	4.1	3.1	1	0	73.1	97.4
PITG_21949	154.7	23.2	199.4	79	0	0	0	0	0	0	0	1.3		11.6	5.1	0	0	329.8	341.2	10.7	24.5	72.2	53.4		24193.1	32.1	0	0	2.5	1.9	119.6	129	29.1	22		6.4	10.1	1.3	1.2	0	0	0	0	164.2	187.6
PITG_20616	2.9	5.7	145.4	169.7	0	0	0	0	2.5	2.1	7.8	9		137.9	164.6	0	0	66.8	56.3	20.3	21.6	22.8	15.8		29	32.4	1.2	1.2	2.9	1.8	54.7	44.6	20.5	16.1		50.6	49	1.2	1.6	1.2	2.1	4.6	5.3	32.3	44.6
PITG_20144	7.8	10.4	41.1	48.3	8.8	11.4	25.4	32.2	7.1	15.8	28	36.5		46.5	33.9	0	0	745.6	817.6	141.1	144.6	41.4	56.9		61.3	52.6	19	20.6	34.7	35.8	150	161.2	63.5	43.6		2.6	1.3	1.7	1.7	0	0	0	0	5.2	0.9
PITG_19523	2.9	1.1	5.5	5.2	0	0	0.6	1.7	0	4.6	20.8	6.6		36.3	32.5	0	0	271.3	263.8	197.2	200	43.6	32		25.8	23.3	0	0	3.7	0	87.8	123.2	15.8	18.8		23.2	18.3	0	0	2.3	0	3.5	2.9	99.9	107.7
PITG_18981	479.9	468	415.9	416.3	0	0	0	0	4.1	5.1	23.3	28.7		409.9	408.3	0	0	148.2	145.2	69.2	68.3	67.3	55.8		406.4	437	2	1	16.1	16	95.5	100	58.5	45.1		240.7	226.3	0	0	7.2	11.2	16.4	11.1	61.5	82.9
PITG_17670	257.3	260.6	108.2	124.2	0	0	1.5	3.6	0.5	0.5	12.8	12.7		30.1	29.1	0	0	11.6	11.6	0	0.5	0.5	0.5		48.9	41.7	0	0	3.6	3	56.4	52.5	15.3	24.8		55	57.7	0	0	0	0.5	0.5	1.5	20.4	14.1
PITG_16845	65.3	77.4	104.2	111.1	0.5	0	0	0	1.7	0.9	15.3	12.4		24.8	26.8	0	0	62.3	57.7	7	4.9	3.8	4.2		29.4	32.8	0.5	0	4	2.8	30.4	25.1	2.1	7.4		17.5	11.9	0	0	6.6	4.7	3.8	1.9	31.2	37.1
PITG_15304	0	0	0.4	0	0	0	6	6.3	4.8	3.2	1.2	0		0.4	5.6	0	0	1392.6	626.1	3.2	2.4	0	0		3.6	4	5.5	5.5	81.2	74.7	38.2	53.2	2.4	0		26.7	22.4	0	0	32.4	34.2	28	24.6	98.3	79.3
PITG_15297	273.4	397.9	70.7	66	7.3	9.7	3.7	7.3	9.2	11	31.7	31.5		19.1	36.7	0	0	104.5	82.9	35.8	60.3	44.1	32.9		21.6	23.4	1.2	7.2	4.8	1.2	83.3	125.4	33.9	27.6		19.5	16.9	1.2	3	9.8	6.1	20.9	11.6	173.1	163
PITG_15177	15.5	12.8	48.9	41.2	0	0	1.7	3.4	1.8	0.9	14.7	18.9		22.3	12.6	0	0	332.3	268.2	80	47.1	15.7	8.6		57.1	73.8	7.7	6	20.6	22.1	122.5	139.7	23.2	16.2		49.4	56.1	0	0	0	1.7	0.9	2.6	1.7	0
PITG_14960	41.1	49.2	3322.7	3800.6	3.5	8.8	22	7	14.7	26.5	18.9	14.9		3112	3061.4	0.9	1.7	1373.3	1323.3	105.6	98	43.8	45.8		3072.6	3109	16.1	22.5	14	14.7	72.8	108.4	6.1	1.7		5235.5	5201.1	10.9	11.2	30.1	44.1	20.4	26.8	137.4	261.2
PITG_14662	2.7	1.6	146.4	134.6	1.1	0	0	1.1	5.5	6.5	54.6	76.9		24.1	25	0	0	960.8	1125.4	262.3	244.2	139.3	140.7		1.1	2.2	1.1	0	0	0	1.1	1.1	0	0		96.1	112.7	4.3	12.7	0	0	13.1	6.5	349.1	384.6
PITG_14086	15.5	12.4	139.6	134	0	0	1.2	0	0	0	7.8	3.6		56.4	75.9	0	0	24.8	38.7	79.9	83	100	88.6		32.8	36.9	0	0	0	0	16.6	26	42.9	31.9		12	9.5	0	0	0	0	0	1.2	17.9	11.8
PITG_13940	6.3	0	32.1	32.5	0	0	0	0	0	0	0	0		0	0	0	0	511	467	246.6	193	79.9	95.3		28.4	7.7	0	0	0	0	166.8	209.7	43	53.9		12.1	0	0	0	0	0	1.3	1.9	314.5	332.7
PITG_13503	196.4	192.3	430.2	440	0	1.2	0	0	0	0	2.9	2.3		284.1	286.4	0	0	42.2	21.1	31.9	27.4	35.1	30		281.3	253.3	2.9	1.1	0	0	15.9	5.2	11.3	18.7		148.9	137	0	0	0	0	0.6	0	19.1	21.5
PITG_12791	5.7	8.4	470.7	507.5	3	3	0.3	0.3	1.2	0.6	4.2	3		311	321.4	0	0	7.4	7.4	3.9	4.5	20	26.6		350.3	348	0.3	0	0	0	5.8	5.1	9.3	9.8		305.1	303.6	0.3	0	0.9	3	0	0	6.6	8.2
PITG_09935	156.2	160.9	40.2	62.2	1.1	0	3.3	0	35.3	35.6	640.8	638.2		88.5	69	0	1.1	1712.3	1560	666.5	648.5	392.4	380.7		396.1	372.8	0	0	11	7.1	683.4	723.2	150.8	156.8		41.6	40.6	0	0	20.1	12.2	48	47.5	1987.7	2036.6
PITG_09647	13.8	16.6	47.5	61.2	0	0	4.2	2.6	0	0	13.1	10.2		118.7	117.6	2.1	4.2	1724.4	1634.7	335.1	310.3	112.1	101.9		12	11.9	17.7	16.5	85.1	69.9	989.8	1002.4	100.4	110.5		40.6	38.3	2.1	1.3	39.2	41.6	44	60.4	540.2	594.2
PITG_08624	0.4	1.3	150.6	147.4	0	0.4	3.9	3.4	0	0	7.8	5.6		191.3	217.6	0	0	26	24.1	13.3	12.8	6.1	5.8		29.4	17.5	1.3	0.9	0.9	1.5	16.3	21.7	3	4.1		65.5	66	0	0.8	0.4	0	0	0	17.6	17
PITG_08133	316.5	327.6	4290.3	4480.6	17.1	19.5	9.4	6.8	12	12.8	34	29.6		4606.2	4788.5	3.4	0.8	944.8	837.1	276.9	284.2	176	194.5		5205.1	5268.2	25.2	17.5	41.3	33.5	94.3	85.4	77.7	53.7		2599.9	2535.5	7.6	6.7	3.4	5.1	1.7	5.1	43.9	49.3
PITG_08074	569.7	577.9	312.2	315.7	0	0	1.2	3.6	7.6	3.9	59.9	50		171.6	214.8	0	0	147.7	159	147.2	113.2	139.1	118		162	160.8	3	2.9	14.3	15.3	252.8	287.4	161.4	161.7		138.1	131.5	0	1.2	6.6	6.6	6.6	8.4	156	145.6
PITG_07569	1102.3	1224.5	196.2	194.4	4.1	5.6	20.3	19.7	23.1	20.4	198.8	188.6		68.6	84.5	2.5	1	861.4	807.5	463	394.7	330.6	304.4		14.2	10	13	14.2	24.7	28	322.5	319.9	161.5	183.3		37.7	41	7	6.5	27.1	26.9	29.7	24.8	661.4	700.7
PITG_06375	0.3	0.9	15.7	18.8	0	0	3.1	5.6	1.3	2.2	5	9.3		12.3	9.1	0	0	47	43.2	4.8	2.5	8.8	10		13.3	14.2	4.3	3.4	5.6	9.2	113.5	122.2	6.2	3.1		5.3	4.9	0	0	3.8	5	1.9	1.6	8.4	13.5
PITG_06305	0	7.9	238.9	217.5	1.6	0	0	0	1.6	1.6	0	0		245.2	274	0	0	15.7	9.3	6.3	1.6	30.3	9.5		278.9	258.2	0	0	0	0	52.7	65.7	11.1	11		105.1	184.2	0	0	0	0	0	0	4.7	3.1
PITG_06246	294.9	319.9	47.1	47.8	0	0.3	6.4	8.6	3.1	4.2	29.7	30.1		11.8	11.7	0.3	0	941.4	891.7	325.8	331.8	148.1	141.1		43.7	40.1	5.8	4.6	3.9	2.2	161.9	170.8	47.5	53.3		67.3	71.2	0.3	0.3	0.6	0.8	0.3	1.1	19.2	20.5
PITG_05983	0.5	0	0	0	0	0	0	1	0	0	5.8	9.6		2.9	2.9	0	0	105.3	99.9	28.7	27.6	5.8	2.9		0	0	1.9	1.9	0	0	0	0	0	0		5.8	3.8	0	0	5.8	6.7	0	1.9	86	86.1
PITG_05072	73.7	83.9	148	127.2	0	0	0	0	0	0	9.7	1.1		69.6	75.7	0	0	18	14.7	18.2	20.7	23.8	19.3		153.8	181.2	0	0	0	0	9.6	6.4	15	13.8		147.6	149.6	0	0	0	0	0	0	11.7	13.7
PITG_04373	52.7	39.7	218.1	196.6	0	1	0	1	0	1	8.2	5.1		97.9	97.8	0	0	5.1	6.1	84	82.5	31.6	20.6		383.9	432.2	1	1	0	0	113.2	128.8	57.8	61		174.9	175.4	0	1	0	0	0	0	89	112.4
PITG_03155	1077.3	1140.8	1896.2	1897.8	3.5	0.9	11.1	12.8	0.6	0.6	18.1	24.4		2967.3	3004.9	0.6	0.6	300.8	289.8	278.4	248.1	286	286		2042	2061.7	4.9	2.9	14.5	7.5	161.9	149.4	129.6	139.1		2413	2524.5	1.7	2.9	14.7	19.6	2.9	3.5	77.8	102.7
PITG_02897	74.8	86.3	182.2	190.3	0	0	6.5	0	0	0	2.2	3.3		152.9	146.4	0	0	155	161.4	52.6	44.2	40.6	31.6		62	73.8	0	0	1.1	0	16.2	12.9	43.9	42		62.3	36.8	0	0	0	7.6	2.2	0	16.8	14
PITG_02830	2535.9	2768.1	277.6	299.3	22.2	39.2	9.8	13.5	28.6	25.9	505.1	512.6		314.5	357.6	2.4	1.2	2449.5	2200.9	2915.3	2866.6	2801.2	2656.7		221.9	234.3	48.5	53.1	28	19.3	1559.9	1660.6	1967.5	1819		46.8	66.9	8.5	6	39.6	28.3	55.8	51.5	3486.4	3589.9
PITG_01724	0	0	0	0	0	0	0	0	0	0	0	0		3.5	8.7	0	0	248.9	250.2	349.7	318.5	69.1	61.3		2.6	5.3	0	0	0	0	64.6	86.6	58	54.1		2.6	3.4	0	0	0	0	0	0	13.8	20.5
PITG_19302	0	0	0	0	0	0	0	0.3	0	0	0	0		25	32.7	0	0	46.6	40.6	25.3	23.1	14.2	13.2		3.8	2	0	0	0	0	0	0	0	0		12.8	15.3	0	0	0	0	0.6	0.6	0.9	0.8
PITG_05118	4.1	8.3	0	0	0	0	0	0	0	0	0	0		0	1.4	0	0	115.4	85.2	24.9	16.5	18.2	16.7		2.8	2.8	0	0	0	0	0	0	5.5	4.1		0	0	0	0	0	0	0	0	11.8	1.4
PITG_13507	8.3	11.1	108.7	119.2	0	0	4.1	2	0	0	0.5	1		154.9	157.7	0	0	11.3	10.7	16.2	5	13.8	20.4		61.2	90.5	4.5	3	0	0	0	0	3.8	2.3		55.9	34.8	0	0	0	0	0	0	3.5	3.3
PITG_07203	146.7	133.8	90.1	86.4	0	0	0	0	0	0	0	1.5		63.1	48.7	0	0	0	1.5	10.7	13.7	37.1	32.3		45.3	66.8	0	0	0	0	3	3	7.6	8.4		40.1	36.6	0	0	0	0	0	0	0	1.5
PITG_13018	35.6	21.8	30.6	23.5	0	0	0	4.8	0	0	1.4	0		11.2	3.8	0	0	0	0	4.8	3.4	0	2.8		2.1	2.8	0	0	0	0	0.7	1.4	11.7	16.3		2.1	0	0	0	0	0.7	0	0	6.2	8.1
PITG_09689	0	0	57.9	57.5	0	0	0	0	0	0	0	0		260.6	285.5	0	0	0	0	0	0	9	12.4		121	137.3	0	0	1.1	0	1.1	1.1	1.1	1.1		85.7	86.3	0	0	0	0	0	0	0	0
